# Supplementary material for: Genome editing of Clostridium autoethanogenum using CRISPR/Cas9
Source: Biotechnol Biofuels. 2016 Oct 18;9:219. doi: 10.1186/s13068-016-0638-3 (PMC5069954; doi:10.1186/s13068-016-0638-3)
Supplement: Supplementary file 2 — Additional file 2. Chromatograms for adh; this file contains ABI chromatograms of Sanger sequence of adh locus from ∆adh clone T1.1 and ∆adh clone T1.2. [file 13068_2016_638_MOESM2_ESM.gb]

LOCUS       T1.1_3HAF2__2015         963 bp    DNA     linear   UNA 10-JUN-2015
DEFINITION  .
ACCESSION   urn.local...4v-4rwulpz
VERSION     urn.local...4v-4rwulpz
KEYWORDS    .
SOURCE      
  ORGANISM  
            .
FEATURES             Location/Qualifiers
ORIGIN      
        1 tcaactacca tggaagcggt gatactttac caatacctcg tgttcaatgg ggctgcggca
       61 tggctcacaa aactataaga ggaggattat gccccggcgg acgtcttaga atggaaatgc
      121 taagagatct tgttctatat aaacgtgttg atttgagtaa acttgttact catgtatttg
      181 atggtgcaga aaatattgaa aaggcccttt tgcttatgaa aaataagcca aaagatttaa
      241 ttaaatcagt agttacattc taaaaattca tataaaaaaa ctgtcgcatt aaaaaaatgt
      301 gacagttttt acttaaaata ttggacaaaa gacttccttt cttatagatg caaaaaataa
      361 tcaatccgat tcataattat aaacagagtt cttggcatca ggttgagttt tgactccacc
      421 tgatgcttag aaatcgttat ccaggcgcgt aacagtactt attccccaac tttgatagaa
      481 gatttgggtg ttagcaatgg tagcgatcgg ataaactgat aaatattcgt atttttaatt
      541 gcgaacttaa gatttaatta atatctacta tgagtaagtc aacatatata cctaaattat
      601 gataaaatta tatattataa tttcaaaata aacataacta taataataca ctaagataaa
      661 gctatttatc tgatggctac ctactgtaac actccctctt ctatcaaagt gagagataac
      721 agtagctacg cccctagata attcatctaa acttagtggg agaaacaaaa ctctaaagag
      781 aaagcgattc actttaaatc aaagatttga gatatctgct tctcccacta agtaagattc
      841 attgatataa aaaggaaggt aatctaataa tgtttaaacc atttactcat agtgaaatag
      901 tcaggccggc cagtgggcaa gttgaaaaat tcacaaaaat gtggtataat atctttgttc
      961 att
//
LOCUS       T1.1_3HAR__2015-         928 bp    DNA     linear   UNA 10-JUN-2015
DEFINITION  .
ACCESSION   urn.local...51-4rwulq6
VERSION     urn.local...51-4rwulq6
KEYWORDS    .
SOURCE      
  ORGANISM  
            .
FEATURES             Location/Qualifiers
ORIGIN      
        1 tttatatcaa tgaatcttac ttagtgggag aagcagatat ctcaaatctt tgatttaaag
       61 tgaatcgctt tctctttaga gttttgtttc tcccactaag tttagatgaa ttatctaggg
      121 gcgtagctac tgttatctct cactttgata gaagagggag tgttacagta ggtagccatc
      181 agataaatag ctttatctta gtgtattatt atagttatgt ttattttgaa attataatat
      241 ataattttat cataatttag gtatatatgt tgacttactc atagtagata ttaattaaat
      301 cttaagttcg caattaaaaa tacgaatatt tatcagttta tccgatcgct accattgcta
      361 acacccaaat cttctatcaa agttggggaa taagtactgt tacgcgcctg gataacgatt
      421 tctaagcatc aggtggagtc aaaactcaac ctgatgccaa gaactctgtt tataattatg
      481 aatcggattg attatttttt gcatctataa gaaaggaagt cttttgtcca atattttaag
      541 taaaaactgt cacatttttt taatgcgaca gtttttttat atgaattttt agaatgtaac
      601 tactgattta attaaatctt ttggcttatt tttcataagc aaaagggcct tttcaatatt
      661 ttctgcacca tcaaatacat gagtaacaag tttactcaaa tcaacacgtt tatatagaac
      721 aagatctctt agcatttcca ttctaagacg tccgccgggg cataatccct cctcttatag
      781 ttttgtgagc catgccgcag ccccattgaa cacgaggtat tggtaaagta tcaccgcttt
      841 ccatggtagt tgatgttaga aattacgccg ccaggtttaa ccaaaaccag cttggacttc
      901 taaagatctc cagtcagtgt tgtgcatg
//
LOCUS       T1.1_5HAF3__2015         971 bp    DNA     linear   UNA 10-JUN-2015
DEFINITION  .
ACCESSION   urn.local...57-4rwulqd
VERSION     urn.local...57-4rwulqd
KEYWORDS    .
SOURCE      
  ORGANISM  
            .
FEATURES             Location/Qualifiers
ORIGIN      
        1 tagtaagacc tgatatatat caaaagctct taaattataa ttggcccgga aatgtaagag
       61 aattggaaaa ttgtattgaa aatatcgtaa atatgaatgg aaatacatct ttcaacttcg
      121 aaaatagtat ttcagtaaat acgcaaacta gtccttgtac tacaaaattt aaatatgata
      181 tgtattcatt aaaagagttg gaaaaagaag caataacaaa ttgtatgagt aattgcaatg
      241 gtaacattgc aaaagcttct aaaattctgg gaataaatag aagtactttg tatacaaaaa
      301 taaaaaaata tcaaattaat ttttcttaaa gtgtatgtaa acacaacttt gttgtaaaaa
      361 gcaacattat tttcttaaaa aatgttgctt tttacagcat ttttcaatta tatatattaa
      421 ccttataaag tcctaccccc ctaaattcaa ccttttcatg ataaaaaaca tactggcaca
      481 acatttgctt atatatttaa atagatattt aaaaatacca ttttatttac taaaattttt
      541 atatttaatt tattaggagg ttctattatg aaaggttttg caatgttagg tattaacaaa
      601 ttaggatgga ttgaaaagaa aaacccagtg ccaggtcctt atgatgcgat tgtacatcct
      661 ctagctgtat ccccatgtac atcagatata catacggttt ttgaaggagc acttggtaat
      721 agggaaaata tgattttagg ccatgaagct gtaggtgaaa tagccgaagt tggcagcgaa
      781 gttaaagatt ttaaagttgg cgatagagtt atcgtaccat gcacaacacc tgactggaga
      841 tctttagaag tccaagctgg ttttggttaa acctggcggc gtaatttcta acatcaacta
      901 ccatgggaag cggtgatact ttaccaatac ctcgtgttca tggggctgcg catggctcac
      961 aaactataga g
//
LOCUS       T1.1_5HAR2__2015         943 bp    DNA     linear   UNA 10-JUN-2015
DEFINITION  .
ACCESSION   urn.local...5d-4rwulqj
VERSION     urn.local...5d-4rwulqj
KEYWORDS    .
SOURCE      
  ORGANISM  
            .
FEATURES             Location/Qualifiers
ORIGIN      
        1 tccagtcagg tgttgtgcat ggtacgataa ctctatcgcc aactttaaaa tctttaactt
       61 cgctgccaac ttcggctatt tcacctacag cttcatggcc taaaatcata ttttccctat
      121 taccaagtgc tccttcaaaa accgtatgta tatctgatgt acatggggat acagctagag
      181 gatgtacaat cgcatcataa ggacctggca ctgggttttt cttttcaatc catcctaatt
      241 tgttaatacc taacattgca aaacctttca taatagaacc tcctaataaa ttaaatataa
      301 aaattttagt aaataaaatg gtatttttaa atatctattt aaatatataa gcaaatgttg
      361 tgccagtatg ttttttatca tgaaaaggtt gaatttaggg gggtaggact ttataaggtt
      421 aatatatata attgaaaaat gctgtaaaaa gcaacatttt ttaagaaaat aatgttgctt
      481 tttacaacaa agttgtgttt acatacactt taagaaaaat taatttgata tttttttatt
      541 tttgtataca aagtacttct atttattccc agaattttag aagcttttgc aatgttacca
      601 ttgcaattac tcatacaatt tgttattgct tctttttcca actcttttaa tgaatacata
      661 tcatatttaa attttgtagt acaaggacta gtttgcgtat ttactgaaat actattttcg
      721 aagttgaaag atgtatttcc attcatattt atgatatttt caatacaatt ttccaattct
      781 cttacatttc cgggccaatt ataatttaag agcttttgat atatatcagg tctttactat
      841 tggaataggt ttttttaagt ttaaaaagct tttatctttt aaaaaaatag ttttatgggc
      901 ccgggccgct tataatccca taacaaatca tccttttctg tga
//
LOCUS       T1.1_M13r__2015-        1000 bp    DNA     linear   UNA 10-JUN-2015
DEFINITION  .
ACCESSION   urn.local...5j-4rwulqs
VERSION     urn.local...5j-4rwulqs
KEYWORDS    .
SOURCE      
  ORGANISM  
            .
FEATURES             Location/Qualifiers
     misc_feature    1..21
                     /note="Geneious type: trimmed"
     misc_feature    1000
                     /note="Geneious type: trimmed"
ORIGIN      
        1 gtgctgttct atagttcaga tagttcattt agaaattaga ctaaacttca aaatgtttgt
       61 taaatatata ccaaactagt atagatattt tttaaatact ggacttaaac agtagtaatt
      121 tgcctaaaaa attttttcaa ttttttttaa aaaatccttt tcaagttgta cattgttatg
      181 gtaatatgta attgaagaag ttatgtagta atattgtaaa cgtttcttga tttttttaca
      241 tccatgtagt gcttaaaaaa ccaaaatatg tcacatgcaa ttgtatattt caaataacaa
      301 tatttatttt ctcgttaaat tcacaaataa tttattaata atatcaataa ccaagattat
      361 acttaaatgg atgtttattt tttaacactt ttatagtaaa tatatttatt ttatgtagta
      421 aaaaggttat aattataatt gtatttatta caattaatta aaataaaaaa tagggtttta
      481 ggtaaaatta agttatttta agaagtaatt acaataaaaa ttgaagttat ttctttaagg
      541 agggaattat tcatatgtaa ttggtatagg agctgtgttt tagagctaga aatagcaagt
      601 taaaataagg ctagtccgtt atcaacttga aaaagtggca ccgagtcggt gctttttttc
      661 tagacccagc tttcttgtac aaagttggca ttagctagca taaaaataag aagcctgcat
      721 ttgcaggctt cttattttta tggcgcgccg ccattatttt tttgaacaat tgacaattca
      781 tttcttattt tttattaagt gatagtcaaa aggcataaca gtgctgaata gaaagaaatt
      841 tacagaaaag aaaattatag aatttagtat gattaattat actcatttat gaatgtttaa
      901 ttgaatacaa aaaaaaaata cttgttatgt attcaattac gggttaaaat atagacaagt
      961 tgaaaaattt aataaaaaaa taagtcctca gctcttatat
//
LOCUS       T1.2_3HAF2__2015        1000 bp    DNA     linear   UNA 10-JUN-2015
DEFINITION  .
ACCESSION   urn.local...5p-4rwulqz
VERSION     urn.local...5p-4rwulqz
KEYWORDS    .
SOURCE      
  ORGANISM  
            .
FEATURES             Location/Qualifiers
     misc_feature    1..24
                     /note="Geneious type: trimmed"
     misc_feature    998..1000
                     /note="Geneious type: trimmed"
ORIGIN      
        1 taacattgga catttctaca tcactaccat ggaagcggtg atactttacc aatacctcgt
       61 gttcaatggg gctgcggcat ggctcacaaa actataagag gaggattatg ccccggcgga
      121 cgtcttagaa tggaaatgct aagagatctt gttctatata aacgtgttga tttgagtaaa
      181 cttgttactc atgtatttga tggtgcagaa aatattgaaa aggccctttt gcttatgaaa
      241 aataagccaa aagatttaat taaatcagta gttacattct aaaaattcat ataaaaaaac
      301 tgtcgcatta aaaaaatgtg acagttttta cttaaaatat tggacaaaag acttcctttc
      361 ttatagatgc aaaaaataat caatccgatt cataattata aacagagttc ttggcatcag
      421 gttgagtttt gactccacct gatgcttaga aatcgttatc caggcgcgta acagtactta
      481 ttccccaact ttgatagaag atttgggtgt tagcaatggt agcgatcgga taaactgata
      541 aatattcgta tttttaattg cgaacttaag atttaattaa tatctactat gagtaagtca
      601 acatatatac ctaaattatg ataaaattat atattataat ttcaaaataa acataactat
      661 aataatacac taagataaag ctatttatct gatggctacc tactgtaaca ctccctcttc
      721 tatcaaagtg agagataaca gtagctacgc ccctagataa ttcatctaaa cttagtggga
      781 gaaacaaaac tctaaagaga aagcgattca ctttaaatca aagatttgag atatctgctt
      841 ctcccactaa gtaagattca ttgatataaa aaggaaggta atctaataat gtttaaacca
      901 tttactcata gtgaaatagt cagcccggcc agtgggcaag ttgaaaaatt cacaaaaatg
      961 tggtataata tctttgttca ttagagcgat aaacttgaat
//
LOCUS       T1.2_3HAR__2015-        1000 bp    DNA     linear   UNA 10-JUN-2015
DEFINITION  .
ACCESSION   urn.local...5v-4rwulr7
VERSION     urn.local...5v-4rwulr7
KEYWORDS    .
SOURCE      
  ORGANISM  
            .
FEATURES             Location/Qualifiers
     misc_feature    1..47
                     /note="Geneious type: trimmed"
     misc_feature    1000
                     /note="Geneious type: trimmed"
ORIGIN      
        1 tgcagcttca gagtgaacac gcgtcaggca tgacgatatt cgctgatttt tatatcaatg
       61 aatcttactt agtgggagaa gcagatatct caaatctttg atttaaagtg aatcgctttc
      121 tctttagagt tttgtttctc ccactaagtt tagatgaatt atctaggggc gtagctactg
      181 ttatctctca ctttgataga agagggagtg ttacagtagg tagccatcag ataaatagct
      241 ttatcttagt gtattattat agttatgttt attttgaaat tataatatat aattttatca
      301 taatttaggt atatatgttg acttactcat agtagatatt aattaaatct taagttcgca
      361 attaaaaata cgaatattta tcagtttatc cgatcgctac cattgctaac acccaaatct
      421 tctatcaaag ttggggaata agtactgtta cgcgcctgga taacgatttc taagcatcag
      481 gtggagtcaa aactcaacct gatgccaaga actctgttta taattatgaa tcggattgat
      541 tattttttgc atctataaga aaggaagtct tttgtccaat attttaagta aaaactgtca
      601 cattttttta atgcgacagt ttttttatat gaatttttag aatgtaacta ctgatttaat
      661 taaatctttt ggcttatttt tcataagcaa aagggccttt tcaatatttt ctgcaccatc
      721 aaatacatga gtaacaagtt tactcaaatc aacacgttta tatagaacaa gatctcttag
      781 catttccatt ctaagacgtc cgccggggca taatcctcct cttatagttt tgtgagccat
      841 gccgcagccc cattgaacac gaggtattgg taaagtatca ccgcttccat ggtagtttga
      901 tgttagaatt acgccgccag gtttaaccaa accagcttgg acttctaaaa gatctccagt
      961 caggtgttgt gcatggtacg ataactctat cgccaacttt
//
LOCUS       T1.2_5HAF3__2015        1000 bp    DNA     linear   UNA 10-JUN-2015
DEFINITION  .
ACCESSION   urn.local...61-4rwulrf
VERSION     urn.local...61-4rwulrf
KEYWORDS    .
SOURCE      
  ORGANISM  
            .
FEATURES             Location/Qualifiers
     misc_feature    1..15
                     /note="Geneious type: trimmed"
     misc_feature    1000
                     /note="Geneious type: trimmed"
ORIGIN      
        1 ttcttaaact taaaaaaaac ctattccaat agtaagacct gatatatatc aaaagctctt
       61 aaattataat tggcccggaa atgtaagaga attggaaaat tgtattgaaa atatcgtaaa
      121 tatgaatgga aatacatctt tcaacttcga aaatagtatt tcagtaaata cgcaaactag
      181 tccttgtact acaaaattta aatatgatat gtattcatta aaagagttgg aaaaagaagc
      241 aataacaaat tgtatgagta attgcaatgg taacattgca aaagcttcta aaattctggg
      301 aataaataga agtactttgt atacaaaaat aaaaaaatat caaattaatt tttcttaaag
      361 tgtatgtaaa cacaactttg ttgtaaaaag caacattatt ttcttaaaaa atgttgcttt
      421 ttacagcatt tttcaattat atatattaac cttataaagt cctacccccc taaattcaac
      481 cttttcatga taaaaaacat actggcacaa catttgctta tatatttaaa tagatattta
      541 aaaataccat tttatttact aaaattttta tatttaattt attaggaggt tctattatga
      601 aaggttttgc aatgttaggt attaacaaat taggatggat tgaaaagaaa aacccagtgc
      661 caggtcctta tgatgcgatt gtacatcctc tagctgtatc cccatgtaca tcagatatac
      721 atacggtttt tgaaggagca cttggtaata gggaaaatat gattttaggc catgaagctg
      781 taggtgaaat agccgaagtt ggcagcgaag ttaaagattt taaagttggc gatagagtta
      841 tcgtaccatg cacaacacct gactggagat ctttagaagt ccaagctggt tttggttaaa
      901 cctggcggcg taatttctaa catcaactac catggaagcg gtgatacttt accaatacct
      961 cgtgttcaat ggggctgcgg catggctcac aaaactataa
//
LOCUS       T1.2_5HAR2__2015        1000 bp    DNA     linear   UNA 10-JUN-2015
DEFINITION  .
ACCESSION   urn.local...67-4rwulro
VERSION     urn.local...67-4rwulro
KEYWORDS    .
SOURCE      
  ORGANISM  
            .
FEATURES             Location/Qualifiers
     misc_feature    1..17
                     /note="Geneious type: trimmed"
     misc_feature    999..1000
                     /note="Geneious type: trimmed"
ORIGIN      
        1 ctccagtcag gtgttgtgca tggtacgata actctatcgc caactttaaa atctttaact
       61 tcgctgccaa cttcggctat ttcacctaca gcttcatggc ctaaaatcat attttcccta
      121 ttaccaagtg ctccttcaaa aaccgtatgt atatctgatg tacatgggga tacagctaga
      181 ggatgtacaa tcgcatcata aggacctggc actgggtttt tcttttcaat ccatcctaat
      241 ttgttaatac ctaacattgc aaaacctttc ataatagaac ctcctaataa attaaatata
      301 aaaattttag taaataaaat ggtattttta aatatctatt taaatatata agcaaatgtt
      361 gtgccagtat gttttttatc atgaaaaggt tgaatttagg ggggtaggac tttataaggt
      421 taatatatat aattgaaaaa tgctgtaaaa agcaacattt tttaagaaaa taatgttgct
      481 ttttacaaca aagttgtgtt tacatacact ttaagaaaaa ttaatttgat atttttttat
      541 ttttgtatac aaagtacttc tatttattcc cagaatttta gaagcttttg caatgttacc
      601 attgcaatta ctcatacaat ttgttattgc ttctttttcc aactctttta atgaatacat
      661 atcatattta aattttgtag tacaaggact agtttgcgta tttactgaaa tactattttc
      721 gaagttgaaa gatgtatttc cattcatatt tacgatattt tcaatacaat tttccaattc
      781 tcttacattt ccgggccaat tataatttaa gagcttttga tatatatcac gtcttactat
      841 tggaataggt tttttaagtt taaaagcttt tatctttaaa aaatagttta tggccggccg
      901 cttataatcc ataacaatca tcctttctgt gacactgtca gacacttatc acattaagta
      961 tatactatta ttaaactatt ctatatactt aatttatttt
//
LOCUS       T1.2_M13r__2015-        1000 bp    DNA     linear   UNA 10-JUN-2015
DEFINITION  .
ACCESSION   urn.local...6d-4rwulrz
VERSION     urn.local...6d-4rwulrz
KEYWORDS    .
SOURCE      
  ORGANISM  
            .
FEATURES             Location/Qualifiers
     misc_feature    1..20
                     /note="Geneious type: trimmed"
     misc_feature    1000
                     /note="Geneious type: trimmed"
ORIGIN      
        1 tagcagtcta tagttcagat agttcattta gaaattagac taaacttcaa aatgtttgtt
       61 aaatatatac caaactagta tagatatttt ttaaatactg gacttaaaca gtagtaattt
      121 gcctaaaaaa ttttttcaat tttttttaaa aaatcctttt caagttgtac attgttatgg
      181 taatatgtaa ttgaagaagt tatgtagtaa tattgtaaac gtttcttgat ttttttacat
      241 ccatgtagtg cttaaaaaac caaaatatgt cacatgcaat tgtatatttc aaataacaat
      301 atttattttc tcgttaaatt cacaaataat ttattaataa tatcaataac caagattata
      361 cttaaatgga tgtttatttt ttaacacttt tatagtaaat atatttattt tatgtagtaa
      421 aaaggttata attataattg tatttattac aattaattaa aataaaaaat agggttttag
      481 gtaaaattaa gttattttaa gaagtaatta caataaaaat tgaagttatt tctttaagga
      541 gggaattatt catatgtaat tggtatagga gctgtgtttt agagctagaa atagcaagtt
      601 aaaataaggc tagtccgtta tcaacttgaa aaagtggcac cgagtcggtg ctttttttct
      661 agacccagct ttcttgtaca aagttggcat tagctagcat aaaaataaga agcctgcatt
      721 tgcaggcttc ttatttttat ggcgcgccgc cattattttt ttgaacaatt gacaattcat
      781 ttcttatttt ttattaagtg atagtcaaaa ggcataacag tgctgaatag aaagaaattt
      841 acagaaaaga aaattataga atttagtatg attaattata ctcatttatg aatgtttaat
      901 tgaatacaaa aaaaaaaata cttgttatgt attcaattac gggttaaaat atagacaagt
      961 tgaaaaattt aataaaaaaa taagtcctca gctcttatat
//
