# Supplementary material for: Genome editing of Clostridium autoethanogenum using CRISPR/Cas9
Source: Biotechnol Biofuels. 2016 Oct 18;9:219. doi: 10.1186/s13068-016-0638-3 (PMC5069954; doi:10.1186/s13068-016-0638-3)
Supplement: Supplementary file 3 — Additional file 3. MiSeq read assembly; this file contains MiSeq sequence reads from ∆2,3-bdh clone T1.2 mapped to 2,3-bdh locus using default parameters in Geneious software. [file 13068_2016_638_MOESM3_ESM.gb]

LOCUS       LZ1561_-_genome_        3323 bp    DNA     linear   UNA 22-SEP-2016
DEFINITION  LZ1561_Ordered_fna_Length__4268186.
ACCESSION   urn.local...12-67rzd98
VERSION     urn.local...12-67rzd98
KEYWORDS    .
SOURCE      
  ORGANISM  
            .
FEATURES             Location/Qualifiers
     source          <1..>3323
                     /organism="LZ1561_Ordered_fna_Length__4268186"
     misc_feature    <1..>3323
                     /note="Geneious type: fasta_record"
                     /product="contig00196"
     gene            complement(<1..969)
                     /gene="DapE_2315"
                     /locus_tag=2315
     CDS             complement(<1..969)
                     /product="putative arginine degradation protein
                     [Clostridium ljungdahlii DSM 13528] Length=543 Score=1109
                     Expect=0.0"
                     /gene="peptidase, ArgE/DapE family, DapE_2315"
                     /EC_number="3.4.-.-"
                     /locus_tag=2315
                     /codon_start=1
                     /transl_table=11
                     /note="ref|YP_003780481.1|putative arginine degradation
                     protein [Clostridium ljungdahlii DSM 13528]"
                     /translation="MSFKKNVYDTMRELISVPSISGTKEECAAAEKIYEKILEIPYFK
                     DNPENLGIEQIEDDPLGRSFVWAVVNGNENSPNSFILSGHLDVVGVEEFGHLKSMAFD
                     VDECTKRISELNLDEDAMEDFKSGDWIFGRGTADMKFGVALNMELLREFSKERNFKGN
                     LLLLVVPGEESNSEGMIAAAPFLLKLKEERKYNYCGMIISEPSIPERGEKEGKRLYIG
                     SVGKIMPLFFCVGKETHVGESLRGLNPNLLVSEINKLMECNPDLSDSVYDTVTPPPMC
                     LKQMDLKEMYSVQSPLYSTAYYNILTLQASYDEILSNLKELAQNAFENVLKDISKKRE
                     KFAKKSSQKLKFDNIEACVITYKEMLCEVKSIHKDFEKYIDEKVKEWKNEKMDNQTIA
                     INIVKATYELYENKRPMIIISFIPPYYPHKHLKAENSEDGKFINAVDSTIKYAGEKFQ
                     ESIIKTNYFMGISDASYTGINPDIPLTELISNIVGYDIIYKLPVKELSKLNIPVVIFG
                     GQGKDLHKYTERLNVPYSFEVIPELYRHMIYYMLR*"
     misc_feature    complement(<1..732)
                     /note="Geneious type: PFAM_match"
                     /note="both ends of the alignment ended internally"
                     /note="Cumulative evalue for family Peptidase_M20: 9e-18"
                     /product="Peptidase_M20, Peptidase family M20/M25/M40
                     Score=59.4 Expect=2.4e-16"
     misc_feature    complement(<1..933)
                     /note="Geneious type: COG_match"
                     /product="[E] COG4187 Arginine degradation protein
                     (predicted deacylase) Length=549 Score=340 Expect=6e-93"
     misc_feature    complement(<1..948)
                     /note="Geneious type: TIGR_match"
                     /product="TIGR01910 (Role:138): peptidase, ArgE/DapE
                     family ; Score= -155.4 Expect= 0.0058"
                     /note="Role:138 = Protein fate, Subrole:Degradation of
                     proteins, peptides, and glycopeptides; This group of
                     sequences contains annotations for both acetylornithine
                     deacetylase and succinyl-diaminopimelate desuccinylase,
                     but does not contain any members with experimental
                     characterization. Bacillus, Staphylococcus and Sulfolobus
                     species contain multiple hits to this subfamily and each
                     may have a separate activity. Determining which is which
                     must await further laboratory research."
     misc_feature    5..29
                     /note="Geneious type: primer_bind_reverse"
     misc_feature    153..177
                     /note="Geneious type: primer_bind_reverse"
     misc_feature    216..1204
                     /note="Geneious type: region"
     primer_bind     216..238
     primer_bind     complement(962..986)
     terminator      1059..1088
                     /note="opp_overlap 2443630"
                     /note="gaattgattaaaaaa tgaattcagcaa attatg tggttgaattca
                     ttttttttgttgtaa"
     primer_bind     1069..1093
     gene            complement(1116..2189)
                     /gene="tdh_2316"
                     /locus_tag=2316
     CDS             complement(1116..2189)
                     /product="putative zinc-containing alcohol dehydrogenase
                     superfamily [Clostridium ljungdahlii DSM 13528] Length=357
                     Score=724 Expect=0.0"
                     /gene="L-threonine 3-dehydrogenase, tdh_2316"
                     /EC_number="1.1.1.103"
                     /locus_tag=2316
                     /codon_start=1
                     /transl_table=11
                     /note="ref|YP_003780482.1|putative zinc-containing
                     alcoholdehydrogenase superfamily [Clostridium ljungdahlii
                     DSM13528]"
                     /translation="MKAVLWYDKKDVRVEEIEEPKVKENAVKIKVKWCGICGSDLHEY
                     LGGPIFIPVGTPHPLSKSTAPVVLGHEFSGEVVEIGSKVTKFKAGDRVIVEPIVACGK
                     CPACLEGKYNLCEALGFHGLCGSGGGFAEYTVFPEDFVHKIPDTMDYEQAALVEPMAV
                     ALHSLRVGNFTTGNTALVLGAGPIGLATIQCLKASGARIVIVFQRKSVRQEYAKKFGA
                     DVVLDPNEVDVIEEIKKLTGGVGVDTSFETTGANVGINTAIQALKYEGTAVITSVWEK
                     NAEINPNDLVFTEKKVVGTLAYRHEFPSTIALMNDGRIKTDGYITKRIALEDIVKEGF
                     ETLTGPEKKKHVKIIVTPDKSLL*"
     misc_feature    complement(1134..2177)
                     /note="Geneious type: TIGR_match"
                     /product="TIGR03201 : 6-hydroxycyclohex-1-ene-1-carbonyl-
                     CoA dehydrogenase ; Score= -17.3 Expect= 2.7e-12"
                     /note="Role:  Members of this protein family are 6-
                     hydroxycyclohex-1-ene-1-carbonyl-CoA dehydrogenase, an
                     enzyme in the anaerobic metabolism of aromatic enzymes by
                     way of benzoyl-CoA, as seen in Thauera aromatica,
                     Geobacter metallireducens, and Azoarcus sp. The
                     experimentally characterized form from T. aromatica uses
                     only NAD+, not NADP+. Note that Rhodopseudomonas palustris
                     uses a different pathway to perform a similar degradation
                     of benzoyl-CoA to 3-hydroxpimelyl-CoA."
     misc_feature    complement(1134..2165)
                     /note="Geneious type: TIGR_match"
                     /product="TIGR00692 (Role:109): L-threonine
                     3-dehydrogenase ; Score= 89.8 Expect= 3.7e-24"
                     /note="Role:109 = Energy metabolism, Subrole:Amino acids
                     and amines; This protein is a tetrameric, zinc-binding,
                     NAD-dependent enzyme of threonine catabolism. Closely
                     related proteins include sorbitol dehydrogenase, xylitol
                     dehydrogenase, and benzyl alcohol dehydrogenase.
                     Eukaryotic examples of this enzyme have been demonstrated
                     experimentally but do not appear in database search
                     results. E. coli His-90 modulates substrate specificity
                     and is believed part of the active site."
     misc_feature    complement(1143..2186)
                     /note="Geneious type: TIGR_match"
                     /product="TIGR03451 (Role:96): mycothiol-dependent
                     formaldehyde dehydrogenase ; Score= 88.2 Expect= 1.1e-23"
                     /note="Role:96 = Cellular processes,
                     Subrole:Detoxification; Members of this protein family are
                     mycothiol-dependent formaldehyde dehydrogenase (EC
                     1.2.1.66). This protein is found, so far, only in the
                     Actinobacteria (Mycobacterium sp., Streptomyces sp.,
                     Corynebacterium sp., and related species), where
                     mycothione replaces glutathione."
     misc_feature    1150..1172
                     /note="Geneious type: CRISPR"
     misc_feature    complement(1174..1196)
                     /note="Geneious type: CRISPR"
     misc_feature    complement(1179..2186)
                     /note="Geneious type: COG_match"
                     /product="[ER] COG1063 Threonine dehydrogenase and
                     relatedZn-dependent dehydrogenases Length=348
                     Score=354Expect=1e- 97"
     misc_feature    complement(1181..1204)
                     /note="Geneious type: primer_bind_reverse"
     misc_feature    complement(1192..1214)
                     /note="Geneious type: CRISPR"
     misc_feature    complement(1203..2132)
                     /note="Geneious type: TIGR_match"
                     /product="TIGR03366 : putative phosphonate catabolism
                     associated alcohol dehydrogenase ; Score= -56.6 Expect=
                     3.4e-11"
                     /note="Role:  This clade of zinc-binding alcohol
                     dehydrogenases (members of PF00107) are repeatedly
                     associated with genes proposed to be involved with the
                     catabolism of phosphonate compounds."
     misc_feature    order(1203,2171)
                     /note="Geneious type: Junction"
     misc_feature    complement(1208..1230)
                     /note="Geneious type: CRISPR"
     misc_feature    complement(1237..1259)
                     /note="Geneious type: CRISPR"
     misc_feature    complement(1255..1277)
                     /note="Geneious type: CRISPR"
     misc_feature    complement(1257..1643)
                     /note="Geneious type: PFAM_match"
                     /note="both ends of the alignment ended internally"
                     /note="Cumulative evalue for family ADH_zinc_N: 1e-29"
                     /product="ADH_zinc_N, Zinc-binding dehydrogenase
                     Score=101.8 Expect=1.6e-29"
     misc_feature    1261..1283
                     /note="Geneious type: CRISPR"
     misc_feature    1278..1300
                     /note="Geneious type: CRISPR"
     misc_feature    1279..1297
                     /note="Geneious type: motif"
     misc_feature    complement(1309..1331)
                     /note="Geneious type: CRISPR"
     misc_feature    complement(1316..1338)
                     /note="Geneious type: CRISPR"
     misc_feature    1324..1346
                     /note="Geneious type: CRISPR"
     misc_feature    1356..1378
                     /note="Geneious type: CRISPR"
     misc_feature    complement(1367..1389)
                     /note="Geneious type: CRISPR"
     misc_feature    complement(1368..1390)
                     /note="Geneious type: CRISPR"
     misc_feature    complement(1385..1407)
                     /note="Geneious type: CRISPR"
     misc_feature    complement(1393..1415)
                     /note="Geneious type: CRISPR"
     misc_feature    complement(1418..1440)
                     /note="Geneious type: CRISPR"
     misc_feature    complement(1428..1450)
                     /note="Geneious type: CRISPR"
     misc_feature    complement(1429..1451)
                     /note="Geneious type: CRISPR"
     misc_feature    complement(1441..1463)
                     /note="Geneious type: CRISPR"
     misc_feature    complement(1463..1485)
                     /note="Geneious type: CRISPR"
     misc_feature    complement(1468..1490)
                     /note="Geneious type: CRISPR"
     misc_feature    complement(1474..1496)
                     /note="Geneious type: CRISPR"
     misc_feature    complement(1477..1499)
                     /note="Geneious type: CRISPR"
     misc_feature    1498..1520
                     /note="Geneious type: CRISPR"
     misc_feature    complement(1511..1533)
                     /note="Geneious type: CRISPR"
     misc_feature    complement(1540..1562)
                     /note="Geneious type: CRISPR"
     misc_feature    complement(1559..1581)
                     /note="Geneious type: CRISPR"
     misc_feature    complement(1601..1623)
                     /note="Geneious type: CRISPR"
     misc_feature    complement(1602..1624)
                     /note="Geneious type: CRISPR"
     misc_feature    complement(1603..1625)
                     /note="Geneious type: CRISPR"
     misc_feature    complement(1610..1632)
                     /note="Geneious type: CRISPR"
     misc_feature    1621..1643
                     /note="Geneious type: CRISPR"
     misc_feature    complement(1636..1658)
                     /note="Geneious type: CRISPR"
     misc_feature    complement(1645..1667)
                     /note="Geneious type: CRISPR"
     misc_feature    1646..1670
                     /note="Geneious type: primer_bind_reverse"
     misc_feature    complement(1651..1673)
                     /note="Geneious type: CRISPR"
     misc_feature    complement(1658..1680)
                     /note="Geneious type: CRISPR"
     misc_feature    complement(1672..1694)
                     /note="Geneious type: CRISPR"
     misc_feature    1685..1707
                     /note="Geneious type: CRISPR"
     misc_feature    1686..1708
                     /note="Geneious type: CRISPR"
     misc_feature    complement(1687..1709)
                     /note="Geneious type: CRISPR"
     misc_feature    1699..1721
                     /note="Geneious type: CRISPR"
     misc_feature    complement(1715..1737)
                     /note="Geneious type: CRISPR"
     misc_feature    complement(1736..1758)
                     /note="Geneious type: CRISPR"
     misc_feature    1738..1760
                     /note="Geneious type: CRISPR"
     misc_feature    1748..1770
                     /note="Geneious type: CRISPR"
     misc_feature    complement(1748..1770)
                     /note="Geneious type: CRISPR"
     misc_feature    complement(1761..2120)
                     /note="Geneious type: PFAM_match"
                     /note="both ends of the alignment ended internally"
                     /note="Cumulative evalue for family ADH_N: 9.4e-36"
                     /product="ADH_N, Alcohol dehydrogenase GroES-like domain
                     Score=120.5 Expect=1.9e-35"
     misc_feature    1762..1784
                     /note="Geneious type: CRISPR"
     misc_feature    complement(1807..1829)
                     /note="Geneious type: CRISPR"
     misc_feature    complement(1810..1832)
                     /note="Geneious type: CRISPR"
     misc_feature    complement(1813..1835)
                     /note="Geneious type: CRISPR"
     misc_feature    complement(1819..1841)
                     /note="Geneious type: CRISPR"
     misc_feature    complement(1828..1850)
                     /note="Geneious type: CRISPR"
     misc_feature    complement(1837..1859)
                     /note="Geneious type: CRISPR"
     misc_feature    complement(1838..1860)
                     /note="Geneious type: CRISPR"
     misc_feature    1858..1880
                     /note="Geneious type: CRISPR"
     misc_feature    complement(1864..1886)
                     /note="Geneious type: CRISPR"
     misc_feature    1872..1894
                     /note="Geneious type: CRISPR"
     misc_feature    1882..1904
                     /note="Geneious type: CRISPR"
     misc_feature    complement(1888..1910)
                     /note="Geneious type: CRISPR"
     misc_feature    complement(1924..1946)
                     /note="Geneious type: CRISPR"
     misc_feature    complement(1943..1965)
                     /note="Geneious type: CRISPR"
     misc_feature    complement(1951..1973)
                     /note="Geneious type: CRISPR"
     misc_feature    complement(1969..1991)
                     /note="Geneious type: CRISPR"
     misc_feature    1975..1997
                     /note="Geneious type: CRISPR"
     misc_feature    complement(1984..2006)
                     /note="Geneious type: CRISPR"
     primer_bind     complement(1996..2020)
     misc_feature    1996..2018
                     /note="Geneious type: CRISPR"
     misc_feature    2002..2024
                     /note="Geneious type: CRISPR"
     misc_feature    2014..2036
                     /note="Geneious type: CRISPR"
     misc_feature    2026..2048
                     /note="Geneious type: CRISPR"
     misc_feature    complement(2029..2051)
                     /note="Geneious type: CRISPR"
     misc_feature    complement(2050..2072)
                     /note="Geneious type: CRISPR"
     misc_feature    complement(2053..2075)
                     /note="Geneious type: CRISPR"
     misc_feature    2066..2090
                     /note="Geneious type: primer_bind_reverse"
     misc_feature    complement(2077..2099)
                     /note="Geneious type: CRISPR"
     misc_feature    complement(2080..2098)
                     /note="Geneious type: motif"
     misc_feature    complement(2086..2108)
                     /note="Geneious type: CRISPR"
     misc_feature    complement(2091..2113)
                     /note="Geneious type: CRISPR"
     misc_feature    2110..2132
                     /note="Geneious type: CRISPR"
     misc_feature    complement(2126..2148)
                     /note="Geneious type: CRISPR"
     misc_feature    complement(2135..2157)
                     /note="Geneious type: CRISPR"
     misc_feature    complement(2144..2166)
                     /note="Geneious type: CRISPR"
     misc_feature    complement(2172..3117)
                     /note="Geneious type: region"
     primer_bind     2172..2198
     misc_feature    complement(2332..2356)
                     /note="Geneious type: primer_bind_reverse"
     gene            complement(2380..>3323)
                     /gene="ntrC_2317"
                     /locus_tag=2317
     CDS             complement(2380..>3323)
                     /product="putative sigma-54-interacting transcriptional
                     regulator [Clostridium ljungdahlii DSM 13528] Length=646
                     Score=1318 Expect=0.0"
                     /gene="nitrogen regulation protein NR(I), ntrC_2317"
                     /locus_tag=2317
                     /codon_start=1
                     /transl_table=11
                     /note="ref|YP_003780483.1|putative sigma-54-interacting
                     transcriptional regulator [Clostridium ljungdahlii DSM
                     13528]"
                     /translation="MLMENYIKFIAKAWKDFIEEGYLNSAVRPEIAESWQRCKNYEVD
                     PLNGRGNSILTGSSIAYRLEQNEDLISIAKPVVKSLYDIVAGSGFVIMLVDKEGYVIE
                     SLGDSKILKRADKLKFVVGSLWTEREVGTNAIGTALYLDKPIQTIGAEHYGVKQHSWT
                     CSAAPIHNEDGDVVGCINMSGNYYDAHLHTLGIVTVAAHAIETQFDLTISNKLMNTTF
                     DSVTEGMIVLDNKLNIKKINDKALNILNMKSEKAIKLNITSIIHNVDFKNILNGRADN
                     CNDIECDFYVEGSRIKCLISVLAMKVKNKIMGIVITFRECKYYHKLVKKVMGYTASYN
                     FDHIVTANSKMKEIIKFAKKAARSECNILIEGESGTGKELLAQSIHNYSERCEGPFVA
                     INCSSIPRELVESELFGYEKGAFTGALKQGKPGKFELADGGTIFLDEVGELPLDIQSK
                     LLRVLDNNKITRVGGTYEKQLNVRIIGATNRVLKDEIKKKNFRSDLYYRLSVMNIKTV
                     PLRERKEDIELLIKYFMEELNSKSLCKKKVVEKAYIEKIKAYDWPGNVRELRNVIERD
                     YYLSEDKMAPLDYLEKEVYEKNVSSDPVNISVLPMDVLEKENIENALKKCKGNILKAA
                     KSLNISRSTMYRKMKKYGIKSVSK*"
     misc_feature    complement(2395..>3323)
                     /note="Geneious type: TIGR_match"
                     /product="TIGR02915 (Role:261): putative PEP-CTERM system
                     response regulator ; Score= 130.7 Expect= 1.8e-36"
                     /note="Role:261 = Regulatory functions, Subrole:DNA
                     interactions; Members of this protein family share full-
                     length homology with (but do not include) the acetoacetate
                     metabolism regulatory protein AtoC (see SP|Q06065). These
                     proteins have a Fis family DNA binding sequence (PF02954),
                     a response regulator receiver domain (PF00072), and sigma-
                     54 interaction domain (PF00158)."
     misc_feature    complement(2404..2529)
                     /note="Geneious type: PFAM_match"
                     /note="both ends of the alignment ended internally"
                     /note="Cumulative evalue for family HTH_8: 2.5e-14"
                     /product="HTH_8, Bacterial regulatory protein, Fis family
                     Score=51.3 Expect=4.7e-14"
     misc_feature    complement(2404..>3323)
                     /note="Geneious type: TIGR_match"
                     /product="TIGR01818 (Role:699): nitrogen regulation
                     protein NR(I) ; Score= 182.1 Expect= 6e-52"
                     /note="Role:699 = Signal transduction, Subrole:Two-
                     component systems; This HMM represents NtrC, a DNA-binding
                     response regulator that is phosphorylated by NtrB and
                     interacts with sigma-54. NtrC usually controls the
                     expression of glutamine synthase, GlnA, and may be called
                     GlnL, GlnG, etc."
     misc_feature    complement(2404..3288)
                     /note="Geneious type: TIGR_match"
                     /product="TIGR02974 (Role:261): psp operon
                     transcriptionalactivator ; Score= 140.7 Expect= 1.6e-39"
                     /note="Role:261 = Regulatory functions, Subrole:DNA
                     interactions; Members of this protein family are PspF, the
                     sigma-54-dependent transcriptional activator of the phage
                     shock protein (psp) operon, in Escherichia coli and
                     numerous other species. The psp operon is induced by a
                     number of stress conditions, including heat shock,
                     ethanol, and filamentous phage infection. Changed com_name
                     to adhere to TIGR role notes conventions. 09/15/06 - DMH"
     misc_feature    complement(2407..>3323)
                     /note="Geneious type: TIGR_match"
                     /product="TIGR02329 : propionate catabolism operon
                     regulatory protein PrpR ; Score= 87.0 Expect= 2.4e-23"
                     /note="Role:  At least five distinct pathways exists for
                     the catabolism of propionate by way of propionyl-CoA.
                     Members of this family represent the transcriptional
                     regulatory protein PrpR, whose gene is found in most cases
                     divergently transcribed from an operon for the
                     methylcitric acid cycle of propionate catabolism.
                     2-methylcitric acid, a catabolite by this pathway, is a
                     coactivator of PrpR."
     misc_feature    complement(2416..>3323)
                     /note="Geneious type: COG_match"
                     /product="[KT] COG3829 Transcriptional regulator
                     containing PAS, AAA-type ATPase, and DNA-binding domains
                     Length=627 Score=277 Expect=7e-74"
     misc_feature    complement(2809..3315)
                     /note="Geneious type: PFAM_match"
                     /note="both ends of the alignment ended internally"
                     /note="Cumulative evalue for family Sigma54_activat:
                     5.1e-68"
                     /product="Sigma54_activat, Sigma-54 interaction domain
                     Score=226.6 Expect=9.1e-68"
     misc_feature    complement(3092..3117)
                     /note="Geneious type: primer_bind_reverse"
     primer_bind     complement(3201..3225)
ORIGIN      
        1 ctcaaaggca ttctgagcca gttcttttaa attagatagt atttcatcat aagatgcctg
       61 aagagtcaat atattataat atgcggtgga atacaatggg ctctgtacag aatacatctc
      121 ctttaaatcc atttgcttta aacacatagg cggtggagtc acagtatcat aaacgctatc
      181 tgagagatct ggattacatt ccattaattt gtttatctct gaaactagca aatttggatt
      241 caatcctctt aaagattccc ctacatgagt ttcttttccc acacaaaaaa ataaaggcat
      301 aattttacct acactaccta tatataatct cttgccttct ttttctcctc tttcaggtat
      361 acttggctct gatattatca taccacagta attgtacttc ctctcttcct ttaatttaag
      421 aagaaatgga gctgcagcaa tcattccttc ggaattactc tcttcaccag gaactactaa
      481 aagtaataag tttcccttaa agtttctctc tttactgaat tctcttaaaa gttccatatt
      541 gagggccact ccaaacttca tgtctgcagt tccccttcca aatatccaat ctcctgattt
      601 aaaatcctcc atagcatctt catctaaatt caattctgag attcttttag tacattcatc
      661 tacatcaaaa gccatagatt ttaaatgtcc aaattcttct actccaacta catccaaatg
      721 acctgaaagt ataaacgaat ttggtgaatt ttcatttcca tttactactg cccatacaaa
      781 gcttcttcct aaaggatcat cttcaatttg ctctattcct agattttcag gattgtcctt
      841 aaaataaggt atttccaaaa ttttttcata tattttttct gctgccgcac actcttcttt
      901 tgtaccagat atgcttggca cagatattag ttccctcatt gtatcgtata catttttctt
      961 aaagctcatt tttggcctcc tcaatataac tgaaaacttt caattacatc taagtatacc
     1021 attattttta tataaatgtt aatttacaac aaaaaaaatg aattcaacca cataatttgc
     1081 tgaattcatt ttttaatcaa ttctatgagt actttttaca ataaggattt gtcaggagtt
     1141 acaattattt ttacatgttt tttcttttca ggtcctgtaa gtgtttcaaa tccttctttt
     1201 acaatgtcct caagtgctat tctctttgta atatatccgt ctgtctttat tcttccatca
     1261 ttcataagtg ctattgtaga aggaaattca tgtctgtagg caagagtacc aactaccttc
     1321 ttttctgtaa atacaagatc atttggattg atttctgcat ttttctccca tacgctggtt
     1381 attaccgcag taccttcata ttttaaagct tgaattgccg tattaatccc tacatttgca
     1441 cctgttgttt caaaagatgt atccacgcct acgccgcctg taagtttttt aatttcttca
     1501 attacatcta cctcatttgg atctaaaact acatctgctc caaatttctt agcatattcc
     1561 tgtcttacag attttctctg aaatacaatt acaattcttg cccctgatgc ctttaaacac
     1621 tgaatagttg caagtcctat aggtcctgca cctaaaacca aagcagtatt tcctgtagta
     1681 aagtttccaa ctcttagaga atgaagggca actgccatag gctcaacaag tgcagcctgc
     1741 tcatagtcca tagtatctgg tatcttatgg acaaaatctt caggaaatac tgtgtattca
     1801 gcaaatccgc cgccgcttcc acaaagtcca tgaaatccca aagcttcaca taaattatat
     1861 tttccttcaa gacaagcagg acactttcca caggcaacta taggttctac aataactcta
     1921 tctcctgctt taaattttgt aaccttgctt cctatttcta ctacttctcc tgaaaactca
     1981 tgtcctaaaa ctactggtgc agtactcttg cttaaaggat gtggcgtacc tactggaata
     2041 aatataggtc ctcctaaata ctcatgcaag tcagaaccac atataccaca ccatttcact
     2101 ttaattttta cagcattttc ttttacctta ggttcctcaa tttcctctac tcttacatct
     2161 tttttatcat accacaatac agctttcata attatctctc cttttttata atagtatggc
     2221 aatattaaaa tttacatata cctgttaata tattcactat attttataag caaaagccat
     2281 accaaaaaca agaaacctgt taaaaagaca tttaaaatca ctatgtgcca ttatgacaca
     2341 tacttagtgt cctattttga gaatcttact cttttctggt cattttgaca cactttttat
     2401 tccatacttt ttcatttttc tatacatggt agatctactg atatttaaag attttgcagc
     2461 ttttaatata tttcccttac actttttaag tgcattttca atgttttctt tttctaaaac
     2521 atccattgga agcacactaa tatttactgg atcagaggag acattttttt cataaacttc
     2581 tttttctaaa taatccaaag gggccatctt atcctcactt aaatagtaat ccctctctat
     2641 tacatttcta agttctctaa catttccagg ccaatcataa gctttaatct tttctatgta
     2701 tgctttttcc actactttct tcttacacaa acttttagaa ttcaattctt ccataaaata
     2761 tttaattaaa agctctatat cttcttttct ttccctaagt gggacagttt ttatattcat
     2821 cacactcaat ctataataaa ggtcacttct gaaatttttc tttttaattt catccttgag
     2881 caccctgttt gtagctccta ttatccttac atttagctgt ttttcataag ttcctccaac
     2941 tcttgtaatt ttattattat caagaaccct taaaagcttt gactgtatat caagaggaag
     3001 ctctcctact tcatccaaaa aaatagttcc tccatctgct aattcaaact ttccaggctt
     3061 tccttgcttt aaagctcccg taaaagctcc tttttcataa ccaaaaagct cactttctac
     3121 aagttctcta ggtatagaac tacaatttat agctacaaaa gggccttcac atctttcact
     3181 ataattgtga atagattgag ctaagagttc ttttccagtg ccactttccc cttctattaa
     3241 aatattgcat tcacttcttg ctgctttttt agcaaatttt attatttctt tcattttaga
     3301 attagcagta actatatggt caa
//
LOCUS       M04260:30:000000         151 bp    DNA     linear   UNA 22-SEP-2016
DEFINITION  M04260:30:000000000-D0UL6:1:1102:13149:9566 2:N:0:142.
ACCESSION   geneious|urn:local:.:f-67xmf44:1
VERSION     geneious|urn:local:.:f-67xmf44:1
KEYWORDS    .
SOURCE      
  ORGANISM  
            .
FEATURES             Location/Qualifiers
ORIGIN      
        1 ttctgagcca gttcttttaa attagatagt atttcatcat aagatgcctg aagagtcaat
       61 atattataat atgcggtgga atacaatggg ctctgtacag aatacatctc ctttaaatcc
      121 atttgcttta aacacatagg cggtggagtc a
//
LOCUS       M04260:30:000000          69 bp    DNA     linear   UNA 22-SEP-2016
DEFINITION  M04260:30:000000000-D0UL6:1:1101:8856:4413 1:N:0:142.
ACCESSION   geneious|urn:local:.:f-67xmf44:2
VERSION     geneious|urn:local:.:f-67xmf44:2
KEYWORDS    .
SOURCE      
  ORGANISM  
            .
FEATURES             Location/Qualifiers
ORIGIN      
        1 gagcagttct tttaaattag atagtatttc atcataagat gcctgaagag tcaatatatt
       61 ataatatgc
//
LOCUS       M04260:30:000000          69 bp    DNA     linear   UNA 22-SEP-2016
DEFINITION  M04260:30:000000000-D0UL6:1:1101:8856:4413 2:N:0:142.
ACCESSION   geneious|urn:local:.:f-67xmf44:3
VERSION     geneious|urn:local:.:f-67xmf44:3
KEYWORDS    .
SOURCE      
  ORGANISM  
            .
FEATURES             Location/Qualifiers
ORIGIN      
        1 gcatattata atatattgac tcttcaggca tcttatgatg aaatactatc taatttaaaa
       61 gaactgctc
//
LOCUS       M04260:30:000000         149 bp    DNA     linear   UNA 22-SEP-2016
DEFINITION  M04260:30:000000000-D0UL6:1:1102:13149:9566 1:N:0:142.
ACCESSION   geneious|urn:local:.:f-67xmf44:4
VERSION     geneious|urn:local:.:f-67xmf44:4
KEYWORDS    .
SOURCE      
  ORGANISM  
            .
FEATURES             Location/Qualifiers
ORIGIN      
        1 atgatactgt gactccaccg cctatgtgtt taaagcaaat ggatttaaag gagatgtatt
       61 ctgtacagag cccattgtat tccaccgcat attataatat attgactctt caggcatctt
      121 atgatgaaat actatctaat ttaaaagaa
//
LOCUS       M04260:30:000000          54 bp    DNA     linear   UNA 22-SEP-2016
DEFINITION  M04260:30:000000000-D0UL6:1:1102:27584:8913 1:N:0:142.
ACCESSION   geneious|urn:local:.:f-67xmf44:5
VERSION     geneious|urn:local:.:f-67xmf44:5
KEYWORDS    .
SOURCE      
  ORGANISM  
            .
FEATURES             Location/Qualifiers
ORIGIN      
        1 cttttaaatt agatagtatt tcatcataag atgcctgaag agtcaatata ttat
//
LOCUS       M04260:30:000000          54 bp    DNA     linear   UNA 22-SEP-2016
DEFINITION  M04260:30:000000000-D0UL6:1:1102:27584:8913 2:N:0:142.
ACCESSION   geneious|urn:local:.:f-67xmf44:6
VERSION     geneious|urn:local:.:f-67xmf44:6
KEYWORDS    .
SOURCE      
  ORGANISM  
            .
FEATURES             Location/Qualifiers
ORIGIN      
        1 ataatatatt gactcttcag gcatcttatg atgaaatact atctaattta aaag
//
LOCUS       M04260:30:000000         150 bp    DNA     linear   UNA 22-SEP-2016
DEFINITION  M04260:30:000000000-D0UL6:1:1102:10285:7754 1:N:0:142.
ACCESSION   geneious|urn:local:.:f-67xmf44:7
VERSION     geneious|urn:local:.:f-67xmf44:7
KEYWORDS    .
SOURCE      
  ORGANISM  
            .
FEATURES             Location/Qualifiers
ORIGIN      
        1 cttttaaatt agatagtatt tcatcataag atgcctgaag agtcaatata ttataatatg
       61 cggtggaata caatgggctc tgtacagaat acatctcctt taaatccatt tgctttaaac
      121 acataggcgg tggagtcaca gtatcataaa
//
LOCUS       M04260:30:000000         151 bp    DNA     linear   UNA 22-SEP-2016
DEFINITION  M04260:30:000000000-D0UL6:1:1102:10285:7754 2:N:0:142.
ACCESSION   geneious|urn:local:.:f-67xmf44:8
VERSION     geneious|urn:local:.:f-67xmf44:8
KEYWORDS    .
SOURCE      
  ORGANISM  
            .
FEATURES             Location/Qualifiers
ORIGIN      
        1 cgtttatgat actgtgactc caccgcctat gtgtttaaag caaatggatt taaaggagat
       61 gtattctgta cagagcccat tgtattccac cgcatattat aatatattga ctcttcaggc
      121 atcttatgat gaaatactat ctaatttaaa a
//
LOCUS       M04260:30:000000          80 bp    DNA     linear   UNA 22-SEP-2016
DEFINITION  M04260:30:000000000-D0UL6:1:1102:2271:16953 2:N:0:142.
ACCESSION   geneious|urn:local:.:f-67xmf44:9
VERSION     geneious|urn:local:.:f-67xmf44:9
KEYWORDS    .
SOURCE      
  ORGANISM  
            .
FEATURES             Location/Qualifiers
ORIGIN      
        1 gtacagagcc cattgtattc caccgcatat tataatatat tgactcttca ggcatcttat
       61 gatgaaatac tatctaattt
//
LOCUS       M04260:30:000000          80 bp    DNA     linear   UNA 22-SEP-2016
DEFINITION  M04260:30:000000000-D0UL6:1:1102:2271:16953 1:N:0:142.
ACCESSION   geneious|urn:local:.:f-67xmf44:10
VERSION     geneious|urn:local:.:f-67xmf44:10
KEYWORDS    .
SOURCE      
  ORGANISM  
            .
FEATURES             Location/Qualifiers
ORIGIN      
        1 aaattagata gtatttcatc ataagatgcc tgaagagtca atatattata atatgcggtg
       61 gaatacaatg ggctctgtac
//
LOCUS       M04260:30:000000         136 bp    DNA     linear   UNA 22-SEP-2016
DEFINITION  M04260:30:000000000-D0UL6:1:1101:6087:8195 1:N:0:142.
ACCESSION   geneious|urn:local:.:f-67xmf44:11
VERSION     geneious|urn:local:.:f-67xmf44:11
KEYWORDS    .
SOURCE      
  ORGANISM  
            .
FEATURES             Location/Qualifiers
ORIGIN      
        1 ctgtgactcc accgcctatg tgtttaaagc aaatggattt aaaggagatg tattctgtac
       61 agagcccatt gtattccacc gcatattata atatattgac tcttcaggca tcttatgatg
      121 aaatactatc taattt
//
LOCUS       M04260:30:000000         136 bp    DNA     linear   UNA 22-SEP-2016
DEFINITION  M04260:30:000000000-D0UL6:1:1101:6087:8195 2:N:0:142.
ACCESSION   geneious|urn:local:.:f-67xmf44:12
VERSION     geneious|urn:local:.:f-67xmf44:12
KEYWORDS    .
SOURCE      
  ORGANISM  
            .
FEATURES             Location/Qualifiers
ORIGIN      
        1 aaattagata gtatttcatc ataagatgcc tgaagagtca atatattata atatgcggtg
       61 gaatacaatg ggctctgtac agaatacatc tcctttaaat ccatttgctt taaacacata
      121 ggcggtggag tcacag
//
LOCUS       M04260:30:000000         151 bp    DNA     linear   UNA 22-SEP-2016
DEFINITION  M04260:30:000000000-D0UL6:1:1101:23417:19987 1:N:0:142.
ACCESSION   geneious|urn:local:.:f-67xmf44:13
VERSION     geneious|urn:local:.:f-67xmf44:13
KEYWORDS    .
SOURCE      
  ORGANISM  
            .
FEATURES             Location/Qualifiers
ORIGIN      
        1 aaattagata gtatttcatc ataagatgcc tgaagagtca atatattata atatgcggtg
       61 gaatacaatg ggctctgtac agaatacatc tcctttaaat ccatttgctt taaacacata
      121 ggcggtggag tcacagtatc ataaacgcta t
//
LOCUS       M04260:30:000000         151 bp    DNA     linear   UNA 22-SEP-2016
DEFINITION  M04260:30:000000000-D0UL6:1:1102:20627:4744 1:N:0:142.
ACCESSION   geneious|urn:local:.:f-67xmf44:14
VERSION     geneious|urn:local:.:f-67xmf44:14
KEYWORDS    .
SOURCE      
  ORGANISM  
            .
FEATURES             Location/Qualifiers
ORIGIN      
        1 aaattagata gtatttcatc ataagatgcc tgaagagtca atatattata atatgcggtg
       61 gaatacaatg ggctctgtac agaatacatc tcctttaaat ccatttgctt taaacacata
      121 ggcggtggag tcacagtatc ataaacgcta t
//
LOCUS       M04260:30:000000         151 bp    DNA     linear   UNA 22-SEP-2016
DEFINITION  M04260:30:000000000-D0UL6:1:1102:16057:10384 2:N:0:142.
ACCESSION   geneious|urn:local:.:f-67xmf44:15
VERSION     geneious|urn:local:.:f-67xmf44:15
KEYWORDS    .
SOURCE      
  ORGANISM  
            .
FEATURES             Location/Qualifiers
ORIGIN      
        1 aaattagata gtatttcatc ataagatgcc tgaagagtca atatattata atatgcggtg
       61 gaatacaatg ggctctgtac agaatacatc tcctttaaat ccatttgctt taaacacata
      121 ggcggtggag tcacagtatc ataaacgcta t
//
LOCUS       M04260:30:000000         151 bp    DNA     linear   UNA 22-SEP-2016
DEFINITION  M04260:30:000000000-D0UL6:1:1101:20798:10507 2:N:0:142.
ACCESSION   geneious|urn:local:.:f-67xmf44:16
VERSION     geneious|urn:local:.:f-67xmf44:16
KEYWORDS    .
SOURCE      
  ORGANISM  
            .
FEATURES             Location/Qualifiers
ORIGIN      
        1 agatagtatt tcatcataag atgcctgaag agccaatata ttataatatg cggtggaata
       61 caatgggctc tgtacagaat acatctcctt taaatccatt tgctttaaac acataggcgg
      121 tggagtcaca gtatcataaa cgctatctga g
//
LOCUS       M04260:30:000000         151 bp    DNA     linear   UNA 22-SEP-2016
DEFINITION  M04260:30:000000000-D0UL6:1:1102:5845:9409 1:N:0:142.
ACCESSION   geneious|urn:local:.:f-67xmf44:17
VERSION     geneious|urn:local:.:f-67xmf44:17
KEYWORDS    .
SOURCE      
  ORGANISM  
            .
FEATURES             Location/Qualifiers
ORIGIN      
        1 agatagtatt tcatcataag atgcctgaag agtcaatata ttataatatg cggtggaata
       61 caatgggctc tgtacagaat acatctcctt taaatccatt tgctttaaac acataggcgg
      121 tggagtcaca gtatcataaa cgctatctga g
//
LOCUS       M04260:30:000000          60 bp    DNA     linear   UNA 22-SEP-2016
DEFINITION  M04260:30:000000000-D0UL6:1:1101:18510:26358 2:N:0:142.
ACCESSION   geneious|urn:local:.:f-67xmf44:18
VERSION     geneious|urn:local:.:f-67xmf44:18
KEYWORDS    .
SOURCE      
  ORGANISM  
            .
FEATURES             Location/Qualifiers
ORIGIN      
        1 gtattccacc gcatattata atatattgac tcttcaggca tcttatgatg aaatactatc
//
LOCUS       M04260:30:000000          60 bp    DNA     linear   UNA 22-SEP-2016
DEFINITION  M04260:30:000000000-D0UL6:1:1101:18510:26358 1:N:0:142.
ACCESSION   geneious|urn:local:.:f-67xmf44:19
VERSION     geneious|urn:local:.:f-67xmf44:19
KEYWORDS    .
SOURCE      
  ORGANISM  
            .
FEATURES             Location/Qualifiers
ORIGIN      
        1 gatagtattt catcataaga tgcctgaaga gtcaatatat tataatatgc ggtggaatac
//
LOCUS       M04260:30:000000         149 bp    DNA     linear   UNA 22-SEP-2016
DEFINITION  M04260:30:000000000-D0UL6:1:1102:20627:4744 2:N:0:142.
ACCESSION   geneious|urn:local:.:f-67xmf44:20
VERSION     geneious|urn:local:.:f-67xmf44:20
KEYWORDS    .
SOURCE      
  ORGANISM  
            .
FEATURES             Location/Qualifiers
ORIGIN      
        1 ctcagatagc gtttatgata ctgtgactcc accgcctatg tgtttaaagc aaatggattt
       61 aaaggagatg tattctgtac agagcccatt gtattccacc gcatattata atatattgac
      121 tcttcaggca tcttatgatg aaatactat
//
LOCUS       M04260:30:000000          70 bp    DNA     linear   UNA 22-SEP-2016
DEFINITION  M04260:30:000000000-D0UL6:1:1102:13041:24257 2:N:0:142.
ACCESSION   geneious|urn:local:.:f-67xmf44:21
VERSION     geneious|urn:local:.:f-67xmf44:21
KEYWORDS    .
SOURCE      
  ORGANISM  
            .
FEATURES             Location/Qualifiers
ORIGIN      
        1 gtatttcatc ataagatgcc tgaagagtca atatattata atatgcggtg gaatacaatg
       61 ggctctgtac
//
LOCUS       M04260:30:000000          70 bp    DNA     linear   UNA 22-SEP-2016
DEFINITION  M04260:30:000000000-D0UL6:1:1102:13041:24257 1:N:0:142.
ACCESSION   geneious|urn:local:.:f-67xmf44:22
VERSION     geneious|urn:local:.:f-67xmf44:22
KEYWORDS    .
SOURCE      
  ORGANISM  
            .
FEATURES             Location/Qualifiers
ORIGIN      
        1 gtacagagcc cattgtattc caccgcatat tataatatat tgactcttca ggcatcttat
       61 gatgaaatac
//
LOCUS       M04260:30:000000          75 bp    DNA     linear   UNA 22-SEP-2016
DEFINITION  M04260:30:000000000-D0UL6:1:1101:17913:10900 1:N:0:142.
ACCESSION   geneious|urn:local:.:f-67xmf44:23
VERSION     geneious|urn:local:.:f-67xmf44:23
KEYWORDS    .
SOURCE      
  ORGANISM  
            .
FEATURES             Location/Qualifiers
ORIGIN      
        1 gtatttcatc ataagatgcc tgaagagtca atatattata atatgcggtg gaatacaatg
       61 ggctctgtac agaat
//
LOCUS       M04260:30:000000          75 bp    DNA     linear   UNA 22-SEP-2016
DEFINITION  M04260:30:000000000-D0UL6:1:1101:17913:10900 2:N:0:142.
ACCESSION   geneious|urn:local:.:f-67xmf44:24
VERSION     geneious|urn:local:.:f-67xmf44:24
KEYWORDS    .
SOURCE      
  ORGANISM  
            .
FEATURES             Location/Qualifiers
ORIGIN      
        1 attctgtaca gagcccattg tattccaccg catattataa tatattgact cttcaggcat
       61 cttatgatga aatac
//
LOCUS       M04260:30:000000          75 bp    DNA     linear   UNA 22-SEP-2016
DEFINITION  M04260:30:000000000-D0UL6:1:1102:4635:21016 1:N:0:142.
ACCESSION   geneious|urn:local:.:f-67xmf44:25
VERSION     geneious|urn:local:.:f-67xmf44:25
KEYWORDS    .
SOURCE      
  ORGANISM  
            .
FEATURES             Location/Qualifiers
ORIGIN      
        1 gtatttcatc ataagatgcc tgaagagtca atatattata atatgcggtg gaatacaatg
       61 ggctctgtac agaat
//
LOCUS       M04260:30:000000          75 bp    DNA     linear   UNA 22-SEP-2016
DEFINITION  M04260:30:000000000-D0UL6:1:1102:4635:21016 2:N:0:142.
ACCESSION   geneious|urn:local:.:f-67xmf44:26
VERSION     geneious|urn:local:.:f-67xmf44:26
KEYWORDS    .
SOURCE      
  ORGANISM  
            .
FEATURES             Location/Qualifiers
ORIGIN      
        1 attctgtaca gagcccattg tattccaccg catattataa tatattgact cttcaggcat
       61 cttatgatga aatac
//
LOCUS       M04260:30:000000          75 bp    DNA     linear   UNA 22-SEP-2016
DEFINITION  M04260:30:000000000-D0UL6:1:1101:2675:17449 1:N:0:142.
ACCESSION   geneious|urn:local:.:f-67xmf44:27
VERSION     geneious|urn:local:.:f-67xmf44:27
KEYWORDS    .
SOURCE      
  ORGANISM  
            .
FEATURES             Location/Qualifiers
ORIGIN      
        1 gtatttcatc ataagatgcc tgaagagtca atatattata atatgcggtg gaatacaatg
       61 ggctctgtac agaat
//
LOCUS       M04260:30:000000          75 bp    DNA     linear   UNA 22-SEP-2016
DEFINITION  M04260:30:000000000-D0UL6:1:1101:2675:17449 2:N:0:142.
ACCESSION   geneious|urn:local:.:f-67xmf44:28
VERSION     geneious|urn:local:.:f-67xmf44:28
KEYWORDS    .
SOURCE      
  ORGANISM  
            .
FEATURES             Location/Qualifiers
ORIGIN      
        1 attctgtaca gagcccattg tattccaccg catattataa tatattgact cttcaggcat
       61 cttatgatga aatac
//
LOCUS       M04260:30:000000          75 bp    DNA     linear   UNA 22-SEP-2016
DEFINITION  M04260:30:000000000-D0UL6:1:1101:18350:13037 1:N:0:142.
ACCESSION   geneious|urn:local:.:f-67xmf44:29
VERSION     geneious|urn:local:.:f-67xmf44:29
KEYWORDS    .
SOURCE      
  ORGANISM  
            .
FEATURES             Location/Qualifiers
ORIGIN      
        1 gtatttcatc ataagatgcc tgaagagtca atatattata atatgcggtg gaatacaatg
       61 ggctctgtac agaat
//
LOCUS       M04260:30:000000          75 bp    DNA     linear   UNA 22-SEP-2016
DEFINITION  M04260:30:000000000-D0UL6:1:1101:18350:13037 2:N:0:142.
ACCESSION   geneious|urn:local:.:f-67xmf44:30
VERSION     geneious|urn:local:.:f-67xmf44:30
KEYWORDS    .
SOURCE      
  ORGANISM  
            .
FEATURES             Location/Qualifiers
ORIGIN      
        1 attctgtaca gagcccattg tattccaccg catattataa tatattgact cttcaggcat
       61 cttatgatga aatac
//
LOCUS       M04260:30:000000         129 bp    DNA     linear   UNA 22-SEP-2016
DEFINITION  M04260:30:000000000-D0UL6:1:1101:12531:26593 2:N:0:142.
ACCESSION   geneious|urn:local:.:f-67xmf44:31
VERSION     geneious|urn:local:.:f-67xmf44:31
KEYWORDS    .
SOURCE      
  ORGANISM  
            .
FEATURES             Location/Qualifiers
ORIGIN      
        1 gtatttcatc ataagatgcc tgaagagtca atatattata atatgcggtg gaatacaatg
       61 ggctctgtac agaatacatc tcctttaaat ccatttgctt taaacacata ggcggtggag
      121 tcacagtat
//
LOCUS       M04260:30:000000         129 bp    DNA     linear   UNA 22-SEP-2016
DEFINITION  M04260:30:000000000-D0UL6:1:1101:12531:26593 1:N:0:142.
ACCESSION   geneious|urn:local:.:f-67xmf44:32
VERSION     geneious|urn:local:.:f-67xmf44:32
KEYWORDS    .
SOURCE      
  ORGANISM  
            .
FEATURES             Location/Qualifiers
ORIGIN      
        1 atactgtgac tccaccgcct atgtgtttaa agcaaatgga tttaaaggag atgtattctg
       61 tacagagccc attgtattcc accgcatatt ataatatatt gactcttcag gcatcttatg
      121 atgaaatac
//
LOCUS       M04260:30:000000         150 bp    DNA     linear   UNA 22-SEP-2016
DEFINITION  M04260:30:000000000-D0UL6:1:1101:17801:16635 1:N:0:142.
ACCESSION   geneious|urn:local:.:f-67xmf44:33
VERSION     geneious|urn:local:.:f-67xmf44:33
KEYWORDS    .
SOURCE      
  ORGANISM  
            .
FEATURES             Location/Qualifiers
ORIGIN      
        1 gtatttcatc ataagatgcc tgaagagtca atatattata atatgcggtg gaatacaatg
       61 ggctctgtac agaatacatc tcctttaaat ccatttgctt taaacacata ggcggtggag
      121 tcacagtatc ataaacgcta tctgagagat
//
LOCUS       M04260:30:000000         150 bp    DNA     linear   UNA 22-SEP-2016
DEFINITION  M04260:30:000000000-D0UL6:1:1101:26253:22550 2:N:0:142.
ACCESSION   geneious|urn:local:.:f-67xmf44:34
VERSION     geneious|urn:local:.:f-67xmf44:34
KEYWORDS    .
SOURCE      
  ORGANISM  
            .
FEATURES             Location/Qualifiers
ORIGIN      
        1 gtatttcatc ataagatgcc tgaagagtca atatattata atatgcggtg gaatacaatg
       61 ggctctgtac agaatacatc tcctttaaat ccatttgctt taaacacata ggcggtggag
      121 tcacagtatc ataaacgcta tctgagagat
//
LOCUS       M04260:30:000000         150 bp    DNA     linear   UNA 22-SEP-2016
DEFINITION  M04260:30:000000000-D0UL6:1:1101:11894:13608 1:N:0:142.
ACCESSION   geneious|urn:local:.:f-67xmf44:35
VERSION     geneious|urn:local:.:f-67xmf44:35
KEYWORDS    .
SOURCE      
  ORGANISM  
            .
FEATURES             Location/Qualifiers
ORIGIN      
        1 gtatttcatc ataagatgcc tgaagagtca atatattata atatgcggtg gaatacaatg
       61 ggctctgtac agaatacatc tcctttaaat ccatttgctt taaacacata ggcggtggag
      121 tcacagtatc ataaacgcta tctgagagat
//
LOCUS       M04260:30:000000          69 bp    DNA     linear   UNA 22-SEP-2016
DEFINITION  M04260:30:000000000-D0UL6:1:1101:24440:25951 1:N:0:142.
ACCESSION   geneious|urn:local:.:f-67xmf44:36
VERSION     geneious|urn:local:.:f-67xmf44:36
KEYWORDS    .
SOURCE      
  ORGANISM  
            .
FEATURES             Location/Qualifiers
ORIGIN      
        1 attctgtaca gagcccattg tattccaccg catattataa tatattgact cttcaggcat
       61 cttatgatg
//
LOCUS       M04260:30:000000          69 bp    DNA     linear   UNA 22-SEP-2016
DEFINITION  M04260:30:000000000-D0UL6:1:1101:24440:25951 2:N:0:142.
ACCESSION   geneious|urn:local:.:f-67xmf44:37
VERSION     geneious|urn:local:.:f-67xmf44:37
KEYWORDS    .
SOURCE      
  ORGANISM  
            .
FEATURES             Location/Qualifiers
ORIGIN      
        1 catcataaga tgcctgaaga gtcaatatat tataatatgc ggtggaatac aatgggctct
       61 gtacagaat
//
LOCUS       M04260:30:000000         151 bp    DNA     linear   UNA 22-SEP-2016
DEFINITION  M04260:30:000000000-D0UL6:1:1101:2012:12895 1:N:0:142.
ACCESSION   geneious|urn:local:.:f-67xmf44:38
VERSION     geneious|urn:local:.:f-67xmf44:38
KEYWORDS    .
SOURCE      
  ORGANISM  
            .
FEATURES             Location/Qualifiers
ORIGIN      
        1 atcataagat gcctgaagag tcaatatatt ataatatgcg gtggaataca atgggctctg
       61 tacagaatac atctccttta aatccatttg ctttaaacac ataggcggtg gagtcacagt
      121 atcataaacg ctatctgaga gatctggatt a
//
LOCUS       M04260:30:000000         151 bp    DNA     linear   UNA 22-SEP-2016
DEFINITION  M04260:30:000000000-D0UL6:1:1102:15273:19359 1:N:0:142.
ACCESSION   geneious|urn:local:.:f-67xmf44:39
VERSION     geneious|urn:local:.:f-67xmf44:39
KEYWORDS    .
SOURCE      
  ORGANISM  
            .
FEATURES             Location/Qualifiers
ORIGIN      
        1 atcataagat gcctgaagag tcaatatatt ataatatgcg gtggaataca atgggctctg
       61 tacagaatac atctccttta aatccatttg ctttaaacac ataggcggtg gagtcacagt
      121 atcataaacg ctatctgaga gatctggatt a
//
LOCUS       M04260:30:000000         151 bp    DNA     linear   UNA 22-SEP-2016
DEFINITION  M04260:30:000000000-D0UL6:1:1101:11471:16952 1:N:0:142.
ACCESSION   geneious|urn:local:.:f-67xmf44:40
VERSION     geneious|urn:local:.:f-67xmf44:40
KEYWORDS    .
SOURCE      
  ORGANISM  
            .
FEATURES             Location/Qualifiers
ORIGIN      
        1 atcataagat gcctgaagag tcaatatatt ataatatgcg gtggaataca atgggctctg
       61 tacagaatac atctccttta aatccatttg ctttaaacac ataggcggtg gagtcacagt
      121 atcataaacg ctatctgaga gatctggatt a
//
LOCUS       M04260:30:000000         116 bp    DNA     linear   UNA 22-SEP-2016
DEFINITION  M04260:30:000000000-D0UL6:1:1101:11637:22743 2:N:0:142.
ACCESSION   geneious|urn:local:.:f-67xmf44:41
VERSION     geneious|urn:local:.:f-67xmf44:41
KEYWORDS    .
SOURCE      
  ORGANISM  
            .
FEATURES             Location/Qualifiers
ORIGIN      
        1 tcataagatg cctgaagagt caatatatta taatatgcgg tggaatacaa tgggctctgt
       61 acagaataca tctcctttaa atccatttgc tttaaacaca taggcggtgg agtcac
//
LOCUS       M04260:30:000000         116 bp    DNA     linear   UNA 22-SEP-2016
DEFINITION  M04260:30:000000000-D0UL6:1:1101:11637:22743 1:N:0:142.
ACCESSION   geneious|urn:local:.:f-67xmf44:42
VERSION     geneious|urn:local:.:f-67xmf44:42
KEYWORDS    .
SOURCE      
  ORGANISM  
            .
FEATURES             Location/Qualifiers
ORIGIN      
        1 gtgactccac cgcctatgtg tttaaagcaa atggatttaa aggagacgta ttctgtacag
       61 agcccattgt attccaccgc atattataat atattgactc ttcaggcatc ttatga
//
LOCUS       M04260:30:000000         151 bp    DNA     linear   UNA 22-SEP-2016
DEFINITION  M04260:30:000000000-D0UL6:1:1102:5845:9409 2:N:0:142.
ACCESSION   geneious|urn:local:.:f-67xmf44:43
VERSION     geneious|urn:local:.:f-67xmf44:43
KEYWORDS    .
SOURCE      
  ORGANISM  
            .
FEATURES             Location/Qualifiers
ORIGIN      
        1 aatgtaatcc agatctctca gatagcgttt atgatactgt gactccaccg cctatgtgtt
       61 taaagcaaat ggatttaaag gagatgtatt ctgtacagag cccattgtat tccaccgcat
      121 attataatat attgactctt caggcatctt a
//
LOCUS       M04260:30:000000         151 bp    DNA     linear   UNA 22-SEP-2016
DEFINITION  M04260:30:000000000-D0UL6:1:1102:22271:14562 1:N:0:142.
ACCESSION   geneious|urn:local:.:f-67xmf44:44
VERSION     geneious|urn:local:.:f-67xmf44:44
KEYWORDS    .
SOURCE      
  ORGANISM  
            .
FEATURES             Location/Qualifiers
ORIGIN      
        1 taagatgcct gaagagtcaa tatattataa tatgcggtgg aatacaatgg gctctgtaca
       61 gaatacatct cctttaaatc catttgcttt aaacacatag gcggtggagt cacagtatca
      121 taaacgctat ctgagagatc tggattacat t
//
LOCUS       M04260:30:000000          99 bp    DNA     linear   UNA 22-SEP-2016
DEFINITION  M04260:30:000000000-D0UL6:1:1101:3505:18505 1:N:0:142.
ACCESSION   geneious|urn:local:.:f-67xmf44:45
VERSION     geneious|urn:local:.:f-67xmf44:45
KEYWORDS    .
SOURCE      
  ORGANISM  
            .
FEATURES             Location/Qualifiers
ORIGIN      
        1 gcctatgtgt ttaaagcaaa tggatttaaa ggagatgtat tctgtacaga gcccattgta
       61 ttccaccgca tattataata tattgactct tcaggcatc
//
LOCUS       M04260:30:000000          99 bp    DNA     linear   UNA 22-SEP-2016
DEFINITION  M04260:30:000000000-D0UL6:1:1101:3505:18505 2:N:0:142.
ACCESSION   geneious|urn:local:.:f-67xmf44:46
VERSION     geneious|urn:local:.:f-67xmf44:46
KEYWORDS    .
SOURCE      
  ORGANISM  
            .
FEATURES             Location/Qualifiers
ORIGIN      
        1 gatgcctgaa gagtcaatat attataatat gcggtggaat acaatgggct ctgtacagaa
       61 tacatctcct ttaaatccat ttgctttaaa cacataggc
//
LOCUS       M04260:30:000000         147 bp    DNA     linear   UNA 22-SEP-2016
DEFINITION  M04260:30:000000000-D0UL6:1:1101:19536:26213 2:N:0:142.
ACCESSION   geneious|urn:local:.:f-67xmf44:47
VERSION     geneious|urn:local:.:f-67xmf44:47
KEYWORDS    .
SOURCE      
  ORGANISM  
            .
FEATURES             Location/Qualifiers
ORIGIN      
        1 atgtaatcca gatctctcag atagcgttta tgatactgtg actccaccgc ctatgtgttt
       61 aaagtaaatg gatttaaagg agatgtattc tgtacagagc ccattgtatt ccaccgcata
      121 ttataatata ttgactcttc aggcatc
//
LOCUS       M04260:30:000000         147 bp    DNA     linear   UNA 22-SEP-2016
DEFINITION  M04260:30:000000000-D0UL6:1:1101:19536:26213 1:N:0:142.
ACCESSION   geneious|urn:local:.:f-67xmf44:48
VERSION     geneious|urn:local:.:f-67xmf44:48
KEYWORDS    .
SOURCE      
  ORGANISM  
            .
FEATURES             Location/Qualifiers
ORIGIN      
        1 gatgcctgaa gagtcaatat attataatat gcggtggaat acaatgggct ctgtacagaa
       61 tacatctcct ttaaatccat ttactttaaa cacataggcg gtggagtcac agtatcataa
      121 acgctatctg agagatctgg attacat
//
LOCUS       M04260:30:000000          45 bp    DNA     linear   UNA 22-SEP-2016
DEFINITION  M04260:30:000000000-D0UL6:1:1102:16876:12186 1:N:0:142.
ACCESSION   geneious|urn:local:.:f-67xmf44:49
VERSION     geneious|urn:local:.:f-67xmf44:49
KEYWORDS    .
SOURCE      
  ORGANISM  
            .
FEATURES             Location/Qualifiers
ORIGIN      
        1 ccattgtatt ccaccgcata ttataatata ttgactcttc aggca
//
LOCUS       M04260:30:000000          45 bp    DNA     linear   UNA 22-SEP-2016
DEFINITION  M04260:30:000000000-D0UL6:1:1102:16876:12186 2:N:0:142.
ACCESSION   geneious|urn:local:.:f-67xmf44:50
VERSION     geneious|urn:local:.:f-67xmf44:50
KEYWORDS    .
SOURCE      
  ORGANISM  
            .
FEATURES             Location/Qualifiers
ORIGIN      
        1 tgcctgaaga gtcaatatat tataatatgc ggtggaatac aatgg
//
LOCUS       M04260:30:000000          59 bp    DNA     linear   UNA 22-SEP-2016
DEFINITION  M04260:30:000000000-D0UL6:1:1102:23867:10673 1:N:0:142.
ACCESSION   geneious|urn:local:.:f-67xmf44:51
VERSION     geneious|urn:local:.:f-67xmf44:51
KEYWORDS    .
SOURCE      
  ORGANISM  
            .
FEATURES             Location/Qualifiers
ORIGIN      
        1 attctgtaca gagcccattg tattccaccg catattataa tatattgact cttcaggca
//
LOCUS       M04260:30:000000          59 bp    DNA     linear   UNA 22-SEP-2016
DEFINITION  M04260:30:000000000-D0UL6:1:1102:23867:10673 2:N:0:142.
ACCESSION   geneious|urn:local:.:f-67xmf44:52
VERSION     geneious|urn:local:.:f-67xmf44:52
KEYWORDS    .
SOURCE      
  ORGANISM  
            .
FEATURES             Location/Qualifiers
ORIGIN      
        1 tgcctgaaga gtcaatatat tataatatgc ggtggaatac aatgggctct gtacagaat
//
LOCUS       M04260:30:000000         104 bp    DNA     linear   UNA 22-SEP-2016
DEFINITION  M04260:30:000000000-D0UL6:1:1102:20205:28181 2:N:0:142.
ACCESSION   geneious|urn:local:.:f-67xmf44:53
VERSION     geneious|urn:local:.:f-67xmf44:53
KEYWORDS    .
SOURCE      
  ORGANISM  
            .
FEATURES             Location/Qualifiers
ORIGIN      
        1 tgcctgaaga gtcaatatat tataatatgc ggtggaatac aatgggctct gtacagaata
       61 catctccttt aaatccattt gctttaaaca cataggcggt ggag
//
LOCUS       M04260:30:000000         104 bp    DNA     linear   UNA 22-SEP-2016
DEFINITION  M04260:30:000000000-D0UL6:1:1102:20205:28181 1:N:0:142.
ACCESSION   geneious|urn:local:.:f-67xmf44:54
VERSION     geneious|urn:local:.:f-67xmf44:54
KEYWORDS    .
SOURCE      
  ORGANISM  
            .
FEATURES             Location/Qualifiers
ORIGIN      
        1 ctccaccgcc tatgtgttta aagcaaatgg atttaaagga gatgtattct gtacagagcc
       61 cattgtattc caccgcatat tataatatat tgactcttca ggca
//
LOCUS       M04260:30:000000         120 bp    DNA     linear   UNA 22-SEP-2016
DEFINITION  M04260:30:000000000-D0UL6:1:1101:21739:3722 1:N:0:142.
ACCESSION   geneious|urn:local:.:f-67xmf44:55
VERSION     geneious|urn:local:.:f-67xmf44:55
KEYWORDS    .
SOURCE      
  ORGANISM  
            .
FEATURES             Location/Qualifiers
ORIGIN      
        1 gtttatgata ctgtgactcc accgcctatg tgtttaaagc aaatggattt aaaggagatg
       61 tattctgtac agagcccatt gtattccacc gcatattata atatattgac tcttcgggca
//
LOCUS       M04260:30:000000         120 bp    DNA     linear   UNA 22-SEP-2016
DEFINITION  M04260:30:000000000-D0UL6:1:1101:21739:3722 2:N:0:142.
ACCESSION   geneious|urn:local:.:f-67xmf44:56
VERSION     geneious|urn:local:.:f-67xmf44:56
KEYWORDS    .
SOURCE      
  ORGANISM  
            .
FEATURES             Location/Qualifiers
ORIGIN      
        1 tgcccgaaga gtcaatatat tataatatgc ggtggaatac aatgggctct gtacagaata
       61 catctccttt aaatccattt gctttaaaca cataggcggt ggagtcacag tatcataaac
//
LOCUS       M04260:30:000000         130 bp    DNA     linear   UNA 22-SEP-2016
DEFINITION  M04260:30:000000000-D0UL6:1:1101:25079:19652 2:N:0:142.
ACCESSION   geneious|urn:local:.:f-67xmf44:57
VERSION     geneious|urn:local:.:f-67xmf44:57
KEYWORDS    .
SOURCE      
  ORGANISM  
            .
FEATURES             Location/Qualifiers
ORIGIN      
        1 tgcctgaaga gtcaatatat tataatatgc ggtggaatac aatgggctct gtacagaata
       61 catctccttt aaatccattt gctttaaaca cataggcggt ggagtcacag tatcataaac
      121 gctatctgag
//
LOCUS       M04260:30:000000         130 bp    DNA     linear   UNA 22-SEP-2016
DEFINITION  M04260:30:000000000-D0UL6:1:1101:25079:19652 1:N:0:142.
ACCESSION   geneious|urn:local:.:f-67xmf44:58
VERSION     geneious|urn:local:.:f-67xmf44:58
KEYWORDS    .
SOURCE      
  ORGANISM  
            .
FEATURES             Location/Qualifiers
ORIGIN      
        1 ctcagatagc gtttatgata ctgtgactcc accgcctatg tgtttaaagc aaatggattt
       61 aaaggagatg tattctgtac agagcccatt gtattccacc gcatattata atatattgac
      121 tcttcaggca
//
LOCUS       M04260:30:000000         151 bp    DNA     linear   UNA 22-SEP-2016
DEFINITION  M04260:30:000000000-D0UL6:1:1102:14302:12241 2:N:0:142.
ACCESSION   geneious|urn:local:.:f-67xmf44:59
VERSION     geneious|urn:local:.:f-67xmf44:59
KEYWORDS    .
SOURCE      
  ORGANISM  
            .
FEATURES             Location/Qualifiers
ORIGIN      
        1 tgcctgaaga gtcaatatat tataatatgc ggtggaatac aatgggctct gtacagaata
       61 catctccttt aaatccattt gctttaaaca cataggcggt ggagtcacag tatcataaac
      121 gctatctgag agatctggat tacattccat t
//
LOCUS       M04260:30:000000         151 bp    DNA     linear   UNA 22-SEP-2016
DEFINITION  M04260:30:000000000-D0UL6:1:1101:21117:24724 2:N:0:142.
ACCESSION   geneious|urn:local:.:f-67xmf44:60
VERSION     geneious|urn:local:.:f-67xmf44:60
KEYWORDS    .
SOURCE      
  ORGANISM  
            .
FEATURES             Location/Qualifiers
ORIGIN      
        1 tgcctgaaga gtcaatatat tataatatgc ggtggaatac aatgggctct gtacagaata
       61 catctccttt aaatccattt gctttaaaca cataggcggt ggagtcacag tatcataaac
      121 gctatctgag agatctggat tacattccat t
//
LOCUS       M04260:30:000000          87 bp    DNA     linear   UNA 22-SEP-2016
DEFINITION  M04260:30:000000000-D0UL6:1:1101:12933:15428 2:N:0:142.
ACCESSION   geneious|urn:local:.:f-67xmf44:61
VERSION     geneious|urn:local:.:f-67xmf44:61
KEYWORDS    .
SOURCE      
  ORGANISM  
            .
FEATURES             Location/Qualifiers
ORIGIN      
        1 cctgaagagt caatatatta taatatgcgg tggaatacaa tgggctctgt acagaataca
       61 tctcctttaa atccatttgc tttaaac
//
LOCUS       M04260:30:000000          87 bp    DNA     linear   UNA 22-SEP-2016
DEFINITION  M04260:30:000000000-D0UL6:1:1101:12933:15428 1:N:0:142.
ACCESSION   geneious|urn:local:.:f-67xmf44:62
VERSION     geneious|urn:local:.:f-67xmf44:62
KEYWORDS    .
SOURCE      
  ORGANISM  
            .
FEATURES             Location/Qualifiers
ORIGIN      
        1 gtttaaagca aatggattta aaggagatgt attctgtaca gagcccattg tattccaccg
       61 catattataa tatattgact cttcagg
//
LOCUS       M04260:30:000000         143 bp    DNA     linear   UNA 22-SEP-2016
DEFINITION  M04260:30:000000000-D0UL6:1:1101:20762:22210 1:N:0:142.
ACCESSION   geneious|urn:local:.:f-67xmf44:63
VERSION     geneious|urn:local:.:f-67xmf44:63
KEYWORDS    .
SOURCE      
  ORGANISM  
            .
FEATURES             Location/Qualifiers
ORIGIN      
        1 cctgaagagt caatatatta taatatgcgg tggaatacaa tgggctctgt acagaataca
       61 tctcctttaa atccatttgc tttaaacaca taggcggtgg agtcacagta tcataaacgc
      121 tatctgagag atctggatta cat
//
LOCUS       M04260:30:000000         143 bp    DNA     linear   UNA 22-SEP-2016
DEFINITION  M04260:30:000000000-D0UL6:1:1101:20762:22210 2:N:0:142.
ACCESSION   geneious|urn:local:.:f-67xmf44:64
VERSION     geneious|urn:local:.:f-67xmf44:64
KEYWORDS    .
SOURCE      
  ORGANISM  
            .
FEATURES             Location/Qualifiers
ORIGIN      
        1 atgtaatcca gatctctcag atagcgttta tgatactgtg actccaccgc ctatgtgttt
       61 aaagcaaatg gatttaaagg agatgtattc tgtacagagc ccattgtatt ccaccgcata
      121 ttataatata ttgactcttc agg
//
LOCUS       M04260:30:000000         151 bp    DNA     linear   UNA 22-SEP-2016
DEFINITION  M04260:30:000000000-D0UL6:1:1102:24698:5318 2:N:0:142.
ACCESSION   geneious|urn:local:.:f-67xmf44:65
VERSION     geneious|urn:local:.:f-67xmf44:65
KEYWORDS    .
SOURCE      
  ORGANISM  
            .
FEATURES             Location/Qualifiers
ORIGIN      
        1 cctgaagagt caatatatta taatatgcgg tggaatacaa ttggctctgt acagaataca
       61 tctcctttaa atccatttgc tttaaacaca taggcggtgg agtcacagta tcataaacgc
      121 tatctgagag atctggatta cattccatta a
//
LOCUS       M04260:30:000000         151 bp    DNA     linear   UNA 22-SEP-2016
DEFINITION  M04260:30:000000000-D0UL6:1:1101:12557:7883 2:N:0:142.
ACCESSION   geneious|urn:local:.:f-67xmf44:66
VERSION     geneious|urn:local:.:f-67xmf44:66
KEYWORDS    .
SOURCE      
  ORGANISM  
            .
FEATURES             Location/Qualifiers
ORIGIN      
        1 ctgaagagtc aatatattat aatatgcggt ggaatacaat gggctctgta cagaatacat
       61 ctcctttaaa tccatttgct ttaaacacat aggcggtgga gtcacagtat cataaacgct
      121 atctgagaga tctggattac attccattaa t
//
LOCUS       M04260:30:000000         151 bp    DNA     linear   UNA 22-SEP-2016
DEFINITION  M04260:30:000000000-D0UL6:1:1102:16057:10384 1:N:0:142.
ACCESSION   geneious|urn:local:.:f-67xmf44:67
VERSION     geneious|urn:local:.:f-67xmf44:67
KEYWORDS    .
SOURCE      
  ORGANISM  
            .
FEATURES             Location/Qualifiers
ORIGIN      
        1 aattaatgga atgtaatcca gatctctcag atagcgttta tgatactgtg actccaccgc
       61 ctatgtgttt aaagcaaatg gatttaaagg agatgtattc tgtacagagc ccattgtatt
      121 ccaccgcata ttataatata ttgactcttc a
//
LOCUS       M04260:30:000000         108 bp    DNA     linear   UNA 22-SEP-2016
DEFINITION  M04260:30:000000000-D0UL6:1:1102:23643:21156 2:N:0:142.
ACCESSION   geneious|urn:local:.:f-67xmf44:68
VERSION     geneious|urn:local:.:f-67xmf44:68
KEYWORDS    .
SOURCE      
  ORGANISM  
            .
FEATURES             Location/Qualifiers
ORIGIN      
        1 gagtcaatat attataatat gcggtggaat acaatgggct ctgtacagaa tacatctcct
       61 ttaaatccat ttgctttaaa cacataggcg gtggagtcac agtatcat
//
LOCUS       M04260:30:000000         108 bp    DNA     linear   UNA 22-SEP-2016
DEFINITION  M04260:30:000000000-D0UL6:1:1102:23643:21156 1:N:0:142.
ACCESSION   geneious|urn:local:.:f-67xmf44:69
VERSION     geneious|urn:local:.:f-67xmf44:69
KEYWORDS    .
SOURCE      
  ORGANISM  
            .
FEATURES             Location/Qualifiers
ORIGIN      
        1 atgatactgt gactccaccg cctatgtgtt taaagcaaat ggatttaaag gagatgtatt
       61 ctgtacagag cccattgtat tccaccgcat attataatat attgactc
//
LOCUS       M04260:30:000000         151 bp    DNA     linear   UNA 22-SEP-2016
DEFINITION  M04260:30:000000000-D0UL6:1:1102:17606:21194 1:N:0:142.
ACCESSION   geneious|urn:local:.:f-67xmf44:70
VERSION     geneious|urn:local:.:f-67xmf44:70
KEYWORDS    .
SOURCE      
  ORGANISM  
            .
FEATURES             Location/Qualifiers
ORIGIN      
        1 gagtcaatat attataatat gcggtggaat acaatgggct ctgtacagaa tacatctcct
       61 ttaaatccat ttgctttaaa cacataggcg gtggagtcac agtatcataa acgctatctg
      121 agagatctgg attacattcc attaatttgt t
//
LOCUS       M04260:30:000000          50 bp    DNA     linear   UNA 22-SEP-2016
DEFINITION  M04260:30:000000000-D0UL6:1:1102:21104:17088 1:N:0:142.
ACCESSION   geneious|urn:local:.:f-67xmf44:71
VERSION     geneious|urn:local:.:f-67xmf44:71
KEYWORDS    .
SOURCE      
  ORGANISM  
            .
FEATURES             Location/Qualifiers
ORIGIN      
        1 attctgtaca gagcccattg tattccaccg catattataa tatattgact
//
LOCUS       M04260:30:000000          50 bp    DNA     linear   UNA 22-SEP-2016
DEFINITION  M04260:30:000000000-D0UL6:1:1102:21104:17088 2:N:0:142.
ACCESSION   geneious|urn:local:.:f-67xmf44:72
VERSION     geneious|urn:local:.:f-67xmf44:72
KEYWORDS    .
SOURCE      
  ORGANISM  
            .
FEATURES             Location/Qualifiers
ORIGIN      
        1 agtcaatata ttataatatg cggtggaata caatgggctc tgtacagaat
//
LOCUS       M04260:30:000000         136 bp    DNA     linear   UNA 22-SEP-2016
DEFINITION  M04260:30:000000000-D0UL6:1:1101:16702:23823 1:N:0:142.
ACCESSION   geneious|urn:local:.:f-67xmf44:73
VERSION     geneious|urn:local:.:f-67xmf44:73
KEYWORDS    .
SOURCE      
  ORGANISM  
            .
FEATURES             Location/Qualifiers
ORIGIN      
        1 agtcaatata ttataatatg cggtggaata caatgggctc tgtacagaat acatctcctt
       61 taaatccatt tgctttaaac acataggcgg tggagtcaca gtatcataaa cgctatctga
      121 gagatctgga ttacat
//
LOCUS       M04260:30:000000         136 bp    DNA     linear   UNA 22-SEP-2016
DEFINITION  M04260:30:000000000-D0UL6:1:1101:16702:23823 2:N:0:142.
ACCESSION   geneious|urn:local:.:f-67xmf44:74
VERSION     geneious|urn:local:.:f-67xmf44:74
KEYWORDS    .
SOURCE      
  ORGANISM  
            .
FEATURES             Location/Qualifiers
ORIGIN      
        1 atgtaatcca gatctctcag atagcgttta tgatactgtg actccaccgc ctatgtgttt
       61 aaagcaaatg gatttaaagg agatgtattc tgtacagagc ccattgtatt ccaccgcata
      121 ttataatata ttgact
//
LOCUS       M04260:30:000000         151 bp    DNA     linear   UNA 22-SEP-2016
DEFINITION  M04260:30:000000000-D0UL6:1:1102:21518:17431 1:N:0:142.
ACCESSION   geneious|urn:local:.:f-67xmf44:75
VERSION     geneious|urn:local:.:f-67xmf44:75
KEYWORDS    .
SOURCE      
  ORGANISM  
            .
FEATURES             Location/Qualifiers
ORIGIN      
        1 agtcaatata ttataatatg cggtggaata caatgggctc tgtacagaat acatctcctt
       61 taaatccatt tgctttaaac acataggcgg tggagtcaca gtatcataaa cgctatctga
      121 gagatctgga ttacattcca ttaatttgtt t
//
LOCUS       M04260:30:000000         151 bp    DNA     linear   UNA 22-SEP-2016
DEFINITION  M04260:30:000000000-D0UL6:1:1101:11108:12214 1:N:0:142.
ACCESSION   geneious|urn:local:.:f-67xmf44:76
VERSION     geneious|urn:local:.:f-67xmf44:76
KEYWORDS    .
SOURCE      
  ORGANISM  
            .
FEATURES             Location/Qualifiers
ORIGIN      
        1 agtcaatata ttataatatg cggtggaata caatgggctc tgtacagaat acatctcctt
       61 taaatccatt tgctttaaac acataggcgg tggagtcaca gtatcataaa cgctatctga
      121 gagatctgga ttacattcca ttaatttgtt t
//
LOCUS       M04260:30:000000         151 bp    DNA     linear   UNA 22-SEP-2016
DEFINITION  M04260:30:000000000-D0UL6:1:1101:7006:9008 2:N:0:142.
ACCESSION   geneious|urn:local:.:f-67xmf44:77
VERSION     geneious|urn:local:.:f-67xmf44:77
KEYWORDS    .
SOURCE      
  ORGANISM  
            .
FEATURES             Location/Qualifiers
ORIGIN      
        1 agtcaatata ttataatatg cggtggaata caatgggctc tgtacagaat acatctcctt
       61 taaatccatt tgctttaaac acataggcgg tggagtcaca gtatcataaa cgctatctga
      121 gagatctgga ttacattcca ttaatttgtt t
//
LOCUS       M04260:30:000000         151 bp    DNA     linear   UNA 22-SEP-2016
DEFINITION  M04260:30:000000000-D0UL6:1:1102:19621:8257 1:N:0:142.
ACCESSION   geneious|urn:local:.:f-67xmf44:78
VERSION     geneious|urn:local:.:f-67xmf44:78
KEYWORDS    .
SOURCE      
  ORGANISM  
            .
FEATURES             Location/Qualifiers
ORIGIN      
        1 agtcaatata ttataatatg cggtggaata caatgggctc tgtacagaat acatctcctt
       61 taaatccatt tgctttaaac acataggcgg tggagtcaca gtatcataaa cgctatctga
      121 gagatctgga ttacattcca ttaatttgtt t
//
LOCUS       M04260:30:000000         102 bp    DNA     linear   UNA 22-SEP-2016
DEFINITION  M04260:30:000000000-D0UL6:1:1102:24881:9501 1:N:0:142.
ACCESSION   geneious|urn:local:.:f-67xmf44:79
VERSION     geneious|urn:local:.:f-67xmf44:79
KEYWORDS    .
SOURCE      
  ORGANISM  
            .
FEATURES             Location/Qualifiers
ORIGIN      
        1 gtcaatatat tataatatgc ggtggaatac aatgggctct gtacagaata catctccttt
       61 aaatccattt gctttaaaca cataggcggt ggagtcacag ta
//
LOCUS       M04260:30:000000         102 bp    DNA     linear   UNA 22-SEP-2016
DEFINITION  M04260:30:000000000-D0UL6:1:1102:24881:9501 2:N:0:142.
ACCESSION   geneious|urn:local:.:f-67xmf44:80
VERSION     geneious|urn:local:.:f-67xmf44:80
KEYWORDS    .
SOURCE      
  ORGANISM  
            .
FEATURES             Location/Qualifiers
ORIGIN      
        1 tactgtgact ccaccgccta tgtgtttaaa gcaaatggat ttaaaggaga tgtattctgt
       61 acagagccca ttgtattcca ccgcatatta taatatattg ac
//
LOCUS       M04260:30:000000         151 bp    DNA     linear   UNA 22-SEP-2016
DEFINITION  M04260:30:000000000-D0UL6:1:1101:14544:3995 2:N:0:142.
ACCESSION   geneious|urn:local:.:f-67xmf44:81
VERSION     geneious|urn:local:.:f-67xmf44:81
KEYWORDS    .
SOURCE      
  ORGANISM  
            .
FEATURES             Location/Qualifiers
ORIGIN      
        1 gtcaatatat tataatatgc ggtggaatac aatgggctct gtacagaata catctccttt
       61 aaatccattt gctttaaaca cataggcggt ggagtcacag tatcataaac gctatcttag
      121 agatctggat tacattccat taatttgttt a
//
LOCUS       M04260:30:000000         149 bp    DNA     linear   UNA 22-SEP-2016
DEFINITION  M04260:30:000000000-D0UL6:1:1102:19621:8257 2:N:0:142.
ACCESSION   geneious|urn:local:.:f-67xmf44:82
VERSION     geneious|urn:local:.:f-67xmf44:82
KEYWORDS    .
SOURCE      
  ORGANISM  
            .
FEATURES             Location/Qualifiers
ORIGIN      
        1 aaacaaatta atggaatgta atccagatct ctcagatagc gtttatgata ctgtgactcc
       61 accgcctatg tgtttaaagc aaatggattt aaaggagatg tattctgtac agagcccatt
      121 gtattccacc gcatattata atatattga
//
LOCUS       M04260:30:000000         149 bp    DNA     linear   UNA 22-SEP-2016
DEFINITION  M04260:30:000000000-D0UL6:1:1101:21117:24724 1:N:0:142.
ACCESSION   geneious|urn:local:.:f-67xmf44:83
VERSION     geneious|urn:local:.:f-67xmf44:83
KEYWORDS    .
SOURCE      
  ORGANISM  
            .
FEATURES             Location/Qualifiers
ORIGIN      
        1 aaacaaatta atggaatgta atccagatct ctcagatagc gtttatgata ctgtgactcc
       61 accgcctatg tgtttaaagc aaatggattt aaaggagatg tattctgtac agagcccatt
      121 gtattccacc gcatattata atatattga
//
LOCUS       M04260:30:000000          75 bp    DNA     linear   UNA 22-SEP-2016
DEFINITION  M04260:30:000000000-D0UL6:1:1102:22868:20504 2:N:0:142.
ACCESSION   geneious|urn:local:.:f-67xmf44:84
VERSION     geneious|urn:local:.:f-67xmf44:84
KEYWORDS    .
SOURCE      
  ORGANISM  
            .
FEATURES             Location/Qualifiers
ORIGIN      
        1 gtttaaagca aatggattta aaggagatgt attctgtaca gagcccattg tattccaccg
       61 catattataa tatat
//
LOCUS       M04260:30:000000          75 bp    DNA     linear   UNA 22-SEP-2016
DEFINITION  M04260:30:000000000-D0UL6:1:1102:22868:20504 1:N:0:142.
ACCESSION   geneious|urn:local:.:f-67xmf44:85
VERSION     geneious|urn:local:.:f-67xmf44:85
KEYWORDS    .
SOURCE      
  ORGANISM  
            .
FEATURES             Location/Qualifiers
ORIGIN      
        1 atatattata atatgcggtg gaatacaatg ggctctgtac agaatacatc tcctttaaat
       61 ccatttgctt taaac
//
LOCUS       M04260:30:000000         124 bp    DNA     linear   UNA 22-SEP-2016
DEFINITION  M04260:30:000000000-D0UL6:1:1102:16746:9454 1:N:0:142.
ACCESSION   geneious|urn:local:.:f-67xmf44:86
VERSION     geneious|urn:local:.:f-67xmf44:86
KEYWORDS    .
SOURCE      
  ORGANISM  
            .
FEATURES             Location/Qualifiers
ORIGIN      
        1 atatattata atatgcggtg gaatacaatg ggctctgtac agaatacatc tcctttaaat
       61 ccatttgctt taaacacata ggcggtggag tcacagtatc ataaacgcta tctgagagat
      121 ctgg
//
LOCUS       M04260:30:000000         124 bp    DNA     linear   UNA 22-SEP-2016
DEFINITION  M04260:30:000000000-D0UL6:1:1102:16746:9454 2:N:0:142.
ACCESSION   geneious|urn:local:.:f-67xmf44:87
VERSION     geneious|urn:local:.:f-67xmf44:87
KEYWORDS    .
SOURCE      
  ORGANISM  
            .
FEATURES             Location/Qualifiers
ORIGIN      
        1 ccagatctct cagatagcgt ttatgatact gtgactccac cgcctatgtg tttaaagcaa
       61 atggatttaa aggagatgta ttctgtacag agcccattgt attccaccgc atattataat
      121 atat
//
LOCUS       M04260:30:000000         150 bp    DNA     linear   UNA 22-SEP-2016
DEFINITION  M04260:30:000000000-D0UL6:1:1102:22266:3405 1:N:0:142.
ACCESSION   geneious|urn:local:.:f-67xmf44:88
VERSION     geneious|urn:local:.:f-67xmf44:88
KEYWORDS    .
SOURCE      
  ORGANISM  
            .
FEATURES             Location/Qualifiers
ORIGIN      
        1 atatattata atatgcggtg gaatacaatg ggctctgtac agaatacatc tcctttaaat
       61 ccatttgctt taaacacata ggcggtggag tcacagtatc ataaacgcta tctgagagat
      121 ctggattaca ttccattaat ttgtttatct
//
LOCUS       M04260:30:000000         151 bp    DNA     linear   UNA 22-SEP-2016
DEFINITION  M04260:30:000000000-D0UL6:1:1102:4147:8703 1:N:0:142.
ACCESSION   geneious|urn:local:.:f-67xmf44:89
VERSION     geneious|urn:local:.:f-67xmf44:89
KEYWORDS    .
SOURCE      
  ORGANISM  
            .
FEATURES             Location/Qualifiers
ORIGIN      
        1 atatattata atatgcggtg gaatacaatg ggctctgtac agaatacatc tcctttaaat
       61 ccatttgctt taaacacata ggcggtggag tcacagtatc ataaacgcta tctgagagat
      121 ctggattaca ttccattaat ttgtttatct t
//
LOCUS       M04260:30:000000          43 bp    DNA     linear   UNA 22-SEP-2016
DEFINITION  M04260:30:000000000-D0UL6:1:1101:15052:8057 2:N:0:142.
ACCESSION   geneious|urn:local:.:f-67xmf44:90
VERSION     geneious|urn:local:.:f-67xmf44:90
KEYWORDS    .
SOURCE      
  ORGANISM  
            .
FEATURES             Location/Qualifiers
ORIGIN      
        1 atattataat atgcggtgga atacaatggg ctctgtacag aat
//
LOCUS       M04260:30:000000          43 bp    DNA     linear   UNA 22-SEP-2016
DEFINITION  M04260:30:000000000-D0UL6:1:1101:15052:8057 1:N:0:142.
ACCESSION   geneious|urn:local:.:f-67xmf44:91
VERSION     geneious|urn:local:.:f-67xmf44:91
KEYWORDS    .
SOURCE      
  ORGANISM  
            .
FEATURES             Location/Qualifiers
ORIGIN      
        1 attctgtaca gagcccattg tattccaccg catattataa tat
//
LOCUS       M04260:30:000000          43 bp    DNA     linear   UNA 22-SEP-2016
DEFINITION  M04260:30:000000000-D0UL6:1:1101:19361:13089 2:N:0:142.
ACCESSION   geneious|urn:local:.:f-67xmf44:92
VERSION     geneious|urn:local:.:f-67xmf44:92
KEYWORDS    .
SOURCE      
  ORGANISM  
            .
FEATURES             Location/Qualifiers
ORIGIN      
        1 attctgtaca gagcccattg tattccaccg catattataa tat
//
LOCUS       M04260:30:000000          43 bp    DNA     linear   UNA 22-SEP-2016
DEFINITION  M04260:30:000000000-D0UL6:1:1102:23835:14572 1:N:0:142.
ACCESSION   geneious|urn:local:.:f-67xmf44:93
VERSION     geneious|urn:local:.:f-67xmf44:93
KEYWORDS    .
SOURCE      
  ORGANISM  
            .
FEATURES             Location/Qualifiers
ORIGIN      
        1 atattataat atgcggtgga atacaatggg ctctgtacag aat
//
LOCUS       M04260:30:000000          43 bp    DNA     linear   UNA 22-SEP-2016
DEFINITION  M04260:30:000000000-D0UL6:1:1101:19361:13089 1:N:0:142.
ACCESSION   geneious|urn:local:.:f-67xmf44:94
VERSION     geneious|urn:local:.:f-67xmf44:94
KEYWORDS    .
SOURCE      
  ORGANISM  
            .
FEATURES             Location/Qualifiers
ORIGIN      
        1 atattataat atgcggtgga atacaatggg ctctgtacag aat
//
LOCUS       M04260:30:000000          43 bp    DNA     linear   UNA 22-SEP-2016
DEFINITION  M04260:30:000000000-D0UL6:1:1102:23835:14572 2:N:0:142.
ACCESSION   geneious|urn:local:.:f-67xmf44:95
VERSION     geneious|urn:local:.:f-67xmf44:95
KEYWORDS    .
SOURCE      
  ORGANISM  
            .
FEATURES             Location/Qualifiers
ORIGIN      
        1 attctgtaca gagcccattg tattccaccg catattataa tat
//
LOCUS       M04260:30:000000          45 bp    DNA     linear   UNA 22-SEP-2016
DEFINITION  M04260:30:000000000-D0UL6:1:1102:12118:21834 1:N:0:142.
ACCESSION   geneious|urn:local:.:f-67xmf44:96
VERSION     geneious|urn:local:.:f-67xmf44:96
KEYWORDS    .
SOURCE      
  ORGANISM  
            .
FEATURES             Location/Qualifiers
ORIGIN      
        1 atattataat atgcggtgga atacaatggg ctctgtacag aatac
//
LOCUS       M04260:30:000000          45 bp    DNA     linear   UNA 22-SEP-2016
DEFINITION  M04260:30:000000000-D0UL6:1:1102:12118:21834 2:N:0:142.
ACCESSION   geneious|urn:local:.:f-67xmf44:97
VERSION     geneious|urn:local:.:f-67xmf44:97
KEYWORDS    .
SOURCE      
  ORGANISM  
            .
FEATURES             Location/Qualifiers
ORIGIN      
        1 gtattctgta cagagcccat tgtattccac cgcatattat aatat
//
LOCUS       M04260:30:000000          73 bp    DNA     linear   UNA 22-SEP-2016
DEFINITION  M04260:30:000000000-D0UL6:1:1102:8906:8045 1:N:0:142.
ACCESSION   geneious|urn:local:.:f-67xmf44:98
VERSION     geneious|urn:local:.:f-67xmf44:98
KEYWORDS    .
SOURCE      
  ORGANISM  
            .
FEATURES             Location/Qualifiers
ORIGIN      
        1 gtttaaagca aatggattta aaggagatgt attctgtaca gagcccattg tattccaccg
       61 catattataa tat
//
LOCUS       M04260:30:000000          73 bp    DNA     linear   UNA 22-SEP-2016
DEFINITION  M04260:30:000000000-D0UL6:1:1102:8906:8045 2:N:0:142.
ACCESSION   geneious|urn:local:.:f-67xmf44:99
VERSION     geneious|urn:local:.:f-67xmf44:99
KEYWORDS    .
SOURCE      
  ORGANISM  
            .
FEATURES             Location/Qualifiers
ORIGIN      
        1 atattataat atgcggtgga atacaatggg ctctgtacag aatacatctc ctttaaatcc
       61 atttgcttta aac
//
LOCUS       M04260:30:000000          86 bp    DNA     linear   UNA 22-SEP-2016
DEFINITION  M04260:30:000000000-D0UL6:1:1102:15066:24772 2:N:0:142.
ACCESSION   geneious|urn:local:.:f-67xmf44:100
VERSION     geneious|urn:local:.:f-67xmf44:100
KEYWORDS    .
SOURCE      
  ORGANISM  
            .
FEATURES             Location/Qualifiers
ORIGIN      
        1 ccaccgccta tgtgtttaaa gcaaatggat ttaaaggaga tgtattctgt acagagccca
       61 ttgtattcca ccgcatatta taatat
//
LOCUS       M04260:30:000000          86 bp    DNA     linear   UNA 22-SEP-2016
DEFINITION  M04260:30:000000000-D0UL6:1:1102:15066:24772 1:N:0:142.
ACCESSION   geneious|urn:local:.:f-67xmf44:101
VERSION     geneious|urn:local:.:f-67xmf44:101
KEYWORDS    .
SOURCE      
  ORGANISM  
            .
FEATURES             Location/Qualifiers
ORIGIN      
        1 atattataat atgcggtgga atacaatggg ctctgtacag aatacatctc ctttaaatcc
       61 atttgcttta aacacatagg cggtgg
//
LOCUS       M04260:30:000000          96 bp    DNA     linear   UNA 22-SEP-2016
DEFINITION  M04260:30:000000000-D0UL6:1:1102:18989:22252 2:N:0:142.
ACCESSION   geneious|urn:local:.:f-67xmf44:102
VERSION     geneious|urn:local:.:f-67xmf44:102
KEYWORDS    .
SOURCE      
  ORGANISM  
            .
FEATURES             Location/Qualifiers
ORIGIN      
        1 atattataat atgcggtgga atacaatggg ctctgtacag aatacatctc ctttaaatcc
       61 atttgcttta aacacatagg cggtggagtc acagta
//
LOCUS       M04260:30:000000          96 bp    DNA     linear   UNA 22-SEP-2016
DEFINITION  M04260:30:000000000-D0UL6:1:1102:18989:22252 1:N:0:142.
ACCESSION   geneious|urn:local:.:f-67xmf44:103
VERSION     geneious|urn:local:.:f-67xmf44:103
KEYWORDS    .
SOURCE      
  ORGANISM  
            .
FEATURES             Location/Qualifiers
ORIGIN      
        1 tactgtgact ccaccgccta tgtgtttaaa gcaaatggat ttaaaggaga tgtattctgt
       61 acagagccca ttgtattcca ccgcatatta taatat
//
LOCUS       M04260:30:000000         102 bp    DNA     linear   UNA 22-SEP-2016
DEFINITION  M04260:30:000000000-D0UL6:1:1102:22792:9292 1:N:0:142.
ACCESSION   geneious|urn:local:.:f-67xmf44:104
VERSION     geneious|urn:local:.:f-67xmf44:104
KEYWORDS    .
SOURCE      
  ORGANISM  
            .
FEATURES             Location/Qualifiers
ORIGIN      
        1 atattataat atgcggtgga atacaatggg ctctgtacag aatacatctc ctttaaatcc
       61 atttgcttta aacacatagg cggtggagtc acagtatcat aa
//
LOCUS       M04260:30:000000         102 bp    DNA     linear   UNA 22-SEP-2016
DEFINITION  M04260:30:000000000-D0UL6:1:1102:22792:9292 2:N:0:142.
ACCESSION   geneious|urn:local:.:f-67xmf44:105
VERSION     geneious|urn:local:.:f-67xmf44:105
KEYWORDS    .
SOURCE      
  ORGANISM  
            .
FEATURES             Location/Qualifiers
ORIGIN      
        1 ttatgatact gtgactccac cgcctatgtg tttaaagcaa atggatttaa aggagatgta
       61 ttctgtacag agcccattgt attccaccgc atattataat at
//
LOCUS       M04260:30:000000         116 bp    DNA     linear   UNA 22-SEP-2016
DEFINITION  M04260:30:000000000-D0UL6:1:1101:3554:11043 1:N:0:142.
ACCESSION   geneious|urn:local:.:f-67xmf44:106
VERSION     geneious|urn:local:.:f-67xmf44:106
KEYWORDS    .
SOURCE      
  ORGANISM  
            .
FEATURES             Location/Qualifiers
ORIGIN      
        1 atattataat atgcggtgga atacaatggg ctctgtacag aatacatctc ctttaaatcc
       61 atttgcttta aacacatagg cggtggagtc acagtatcat aaacgctatc tgagag
//
LOCUS       M04260:30:000000         116 bp    DNA     linear   UNA 22-SEP-2016
DEFINITION  M04260:30:000000000-D0UL6:1:1101:3554:11043 2:N:0:142.
ACCESSION   geneious|urn:local:.:f-67xmf44:107
VERSION     geneious|urn:local:.:f-67xmf44:107
KEYWORDS    .
SOURCE      
  ORGANISM  
            .
FEATURES             Location/Qualifiers
ORIGIN      
        1 ctctcagata gcgtttatga tactgtgact ccaccgccta tgtgtttaaa gcaaatggat
       61 ttaaaggaga tgtattctgt acagagccca ttgtattcca ccgcatatta taatat
//
LOCUS       M04260:30:000000         129 bp    DNA     linear   UNA 22-SEP-2016
DEFINITION  M04260:30:000000000-D0UL6:1:1102:8425:11885 2:N:0:142.
ACCESSION   geneious|urn:local:.:f-67xmf44:108
VERSION     geneious|urn:local:.:f-67xmf44:108
KEYWORDS    .
SOURCE      
  ORGANISM  
            .
FEATURES             Location/Qualifiers
ORIGIN      
        1 atgtaatcca gatctctcag atagcgttta tgatactgtg actccaccgc ctatgtgttt
       61 aaagcaaatg gatttaaagg agatgtattc tgtacagagc ccattgtatt ccaccgcata
      121 ttataatat
//
LOCUS       M04260:30:000000         129 bp    DNA     linear   UNA 22-SEP-2016
DEFINITION  M04260:30:000000000-D0UL6:1:1102:8425:11885 1:N:0:142.
ACCESSION   geneious|urn:local:.:f-67xmf44:109
VERSION     geneious|urn:local:.:f-67xmf44:109
KEYWORDS    .
SOURCE      
  ORGANISM  
            .
FEATURES             Location/Qualifiers
ORIGIN      
        1 atattataat atgcggtgga atacaatggg ctctgtacag aatacatctc ctttaaatcc
       61 atttgcttta aacacatagg cggtggagtc acagtatcat aaacgctatc tgagagatct
      121 ggattacat
//
LOCUS       M04260:30:000000         148 bp    DNA     linear   UNA 22-SEP-2016
DEFINITION  M04260:30:000000000-D0UL6:1:1101:23859:4944 1:N:0:142.
ACCESSION   geneious|urn:local:.:f-67xmf44:110
VERSION     geneious|urn:local:.:f-67xmf44:110
KEYWORDS    .
SOURCE      
  ORGANISM  
            .
FEATURES             Location/Qualifiers
ORIGIN      
        1 atattataat atgcggtgga atacaatggg ctctgtacag aatacatctc ctttaaatcc
       61 atttgcttta aacacatagg cggtggagtc acagtatcat aaacgctatc tgagagatct
      121 ggattacatt ccattaattt gtttatct
//
LOCUS       M04260:30:000000         148 bp    DNA     linear   UNA 22-SEP-2016
DEFINITION  M04260:30:000000000-D0UL6:1:1102:6959:10278 1:N:0:142.
ACCESSION   geneious|urn:local:.:f-67xmf44:111
VERSION     geneious|urn:local:.:f-67xmf44:111
KEYWORDS    .
SOURCE      
  ORGANISM  
            .
FEATURES             Location/Qualifiers
ORIGIN      
        1 atattataat atgcggtgga atacaatggg ctctgtacag aatacatctc ctttaaatcc
       61 atttgcttta aacacatagg cggtggagtc acagtatcat aaacgctatc tgagagatcc
      121 ggattacatt ccattaattt gtttatct
//
LOCUS       M04260:30:000000         148 bp    DNA     linear   UNA 22-SEP-2016
DEFINITION  M04260:30:000000000-D0UL6:1:1102:12946:13664 2:N:0:142.
ACCESSION   geneious|urn:local:.:f-67xmf44:112
VERSION     geneious|urn:local:.:f-67xmf44:112
KEYWORDS    .
SOURCE      
  ORGANISM  
            .
FEATURES             Location/Qualifiers
ORIGIN      
        1 atattataat atgcggtgga atacaatggg ctctgtacag aatacatctc ctttaaatcc
       61 atttgcttta aacacatagg cggtggagtc acagtatcat aaacgctatc tgagagatct
      121 ggattacatt ccattaattt gtttatct
//
LOCUS       M04260:30:000000         148 bp    DNA     linear   UNA 22-SEP-2016
DEFINITION  M04260:30:000000000-D0UL6:1:1101:3010:11536 1:N:0:142.
ACCESSION   geneious|urn:local:.:f-67xmf44:113
VERSION     geneious|urn:local:.:f-67xmf44:113
KEYWORDS    .
SOURCE      
  ORGANISM  
            .
FEATURES             Location/Qualifiers
ORIGIN      
        1 atattataat atgcggtgga atacaatggg ctctgtacag aatacatctc ctttaaatcc
       61 atttgcttta aacacatagg cggtggagtc acagtatcat aaacgctatc tgagagatct
      121 ggattacatt ccattaattt gtttatct
//
LOCUS       M04260:30:000000         148 bp    DNA     linear   UNA 22-SEP-2016
DEFINITION  M04260:30:000000000-D0UL6:1:1102:6612:10904 1:N:0:142.
ACCESSION   geneious|urn:local:.:f-67xmf44:114
VERSION     geneious|urn:local:.:f-67xmf44:114
KEYWORDS    .
SOURCE      
  ORGANISM  
            .
FEATURES             Location/Qualifiers
ORIGIN      
        1 atattataat atgcggtgga atacaatggg ctctgtacag aatacatctc ctttaaatcc
       61 atttgcttta aacacatagg cggtggagtc acagtatcat aaacgctatc tgagagatct
      121 ggattacatt ccattaattt gtttatct
//
LOCUS       M04260:30:000000         148 bp    DNA     linear   UNA 22-SEP-2016
DEFINITION  M04260:30:000000000-D0UL6:1:1102:24496:24089 1:N:0:142.
ACCESSION   geneious|urn:local:.:f-67xmf44:115
VERSION     geneious|urn:local:.:f-67xmf44:115
KEYWORDS    .
SOURCE      
  ORGANISM  
            .
FEATURES             Location/Qualifiers
ORIGIN      
        1 atattataat atgcggtgga atacaatggg ctctgtacag aatacatctc ctttaaatcc
       61 atttgcttta aacacatagg cggtggagtc acagtatcat aaacgctatc tgagagatct
      121 ggattacatt ccattaattt gtttatct
//
LOCUS       M04260:30:000000         104 bp    DNA     linear   UNA 22-SEP-2016
DEFINITION  M04260:30:000000000-D0UL6:1:1101:3002:12652 2:N:0:142.
ACCESSION   geneious|urn:local:.:f-67xmf44:116
VERSION     geneious|urn:local:.:f-67xmf44:116
KEYWORDS    .
SOURCE      
  ORGANISM  
            .
FEATURES             Location/Qualifiers
ORIGIN      
        1 attataatat gcggtggaat acaatgggct ctgtacagaa tacatctcct ttaaatccat
       61 ttgctttaaa cacataggcg gtggagtcac agtatcataa acgc
//
LOCUS       M04260:30:000000         104 bp    DNA     linear   UNA 22-SEP-2016
DEFINITION  M04260:30:000000000-D0UL6:1:1101:3002:12652 1:N:0:142.
ACCESSION   geneious|urn:local:.:f-67xmf44:117
VERSION     geneious|urn:local:.:f-67xmf44:117
KEYWORDS    .
SOURCE      
  ORGANISM  
            .
FEATURES             Location/Qualifiers
ORIGIN      
        1 gcgtttatga tactgtgact ccaccgccta tgtgtttaaa gcaaatggat ttaaaggaga
       61 tgtattctgt acagagccca ttgtattcca ccgcatatta taat
//
LOCUS       M04260:30:000000         151 bp    DNA     linear   UNA 22-SEP-2016
DEFINITION  M04260:30:000000000-D0UL6:1:1102:20203:19936 1:N:0:142.
ACCESSION   geneious|urn:local:.:f-67xmf44:118
VERSION     geneious|urn:local:.:f-67xmf44:118
KEYWORDS    .
SOURCE      
  ORGANISM  
            .
FEATURES             Location/Qualifiers
ORIGIN      
        1 attataatat gcggtggaat acaatgggct ctgtacagaa tacatctcct ttaaatccat
       61 ttgctttaaa cacataggcg gtggagtcac agtatcataa acgctatctg agagatctgg
      121 attacattcc attaatttgt ttatctctga a
//
LOCUS       M04260:30:000000         151 bp    DNA     linear   UNA 22-SEP-2016
DEFINITION  M04260:30:000000000-D0UL6:1:1101:4541:9175 1:N:0:142.
ACCESSION   geneious|urn:local:.:f-67xmf44:119
VERSION     geneious|urn:local:.:f-67xmf44:119
KEYWORDS    .
SOURCE      
  ORGANISM  
            .
FEATURES             Location/Qualifiers
ORIGIN      
        1 attataatat gcggtggaat acaatgggct ctgtacagaa tacatctcct ttaaatccat
       61 ttgctttaaa cacataggcg gtggagtcac agtatcataa acgctatctg agagatctgg
      121 attacattcc attaatttgt ttatctctga a
//
LOCUS       M04260:30:000000         151 bp    DNA     linear   UNA 22-SEP-2016
DEFINITION  M04260:30:000000000-D0UL6:1:1101:15303:24108 2:N:0:142.
ACCESSION   geneious|urn:local:.:f-67xmf44:120
VERSION     geneious|urn:local:.:f-67xmf44:120
KEYWORDS    .
SOURCE      
  ORGANISM  
            .
FEATURES             Location/Qualifiers
ORIGIN      
        1 attataatat gcggtggaat acaatgggct ctgtacagaa tacatctcct ttaaatccat
       61 ttgctttaaa cacataggcg gtggagtcac agtatcataa acgctatctg agagatctgg
      121 attacattcc attaatttgt ttatctctga a
//
LOCUS       M04260:30:000000         151 bp    DNA     linear   UNA 22-SEP-2016
DEFINITION  M04260:30:000000000-D0UL6:1:1102:21374:25755 2:N:0:142.
ACCESSION   geneious|urn:local:.:f-67xmf44:121
VERSION     geneious|urn:local:.:f-67xmf44:121
KEYWORDS    .
SOURCE      
  ORGANISM  
            .
FEATURES             Location/Qualifiers
ORIGIN      
        1 attataatat gcggtggaat acaatgggct ctgtacagaa tacatctcct ttaaatccat
       61 ttgctttaaa cacataggcg gtggagtcac agtatcataa acgctatctg agagatctgg
      121 attacattcc attaatttgt ttatctctga a
//
LOCUS       M04260:30:000000         151 bp    DNA     linear   UNA 22-SEP-2016
DEFINITION  M04260:30:000000000-D0UL6:1:1102:22266:3405 2:N:0:142.
ACCESSION   geneious|urn:local:.:f-67xmf44:122
VERSION     geneious|urn:local:.:f-67xmf44:122
KEYWORDS    .
SOURCE      
  ORGANISM  
            .
FEATURES             Location/Qualifiers
ORIGIN      
        1 tttcagagat aaacaaatta atggaatgta atccagatct ctcagatagc gtttatgata
       61 ctgtgactcc accgcctatg tgtttaaagc aaatggattt aaaggagatg tattctgtac
      121 agagcccatt gtattccacc gcatattata a
//
LOCUS       M04260:30:000000         151 bp    DNA     linear   UNA 22-SEP-2016
DEFINITION  M04260:30:000000000-D0UL6:1:1101:11108:12214 2:N:0:142.
ACCESSION   geneious|urn:local:.:f-67xmf44:123
VERSION     geneious|urn:local:.:f-67xmf44:123
KEYWORDS    .
SOURCE      
  ORGANISM  
            .
FEATURES             Location/Qualifiers
ORIGIN      
        1 tttcagagat aaacaaatta atggaatgta atccagatct ctcagatagc gtttatgata
       61 ctgtgactcc accgcctatg tgtttaaagc aaatggattt aaaggagatg tattctgtac
      121 agagcccatt gtattccacc gcatattata a
//
LOCUS       M04260:30:000000         151 bp    DNA     linear   UNA 22-SEP-2016
DEFINITION  M04260:30:000000000-D0UL6:1:1101:11894:13608 2:N:0:142.
ACCESSION   geneious|urn:local:.:f-67xmf44:124
VERSION     geneious|urn:local:.:f-67xmf44:124
KEYWORDS    .
SOURCE      
  ORGANISM  
            .
FEATURES             Location/Qualifiers
ORIGIN      
        1 tttcagagat aaacaaatta atggaatgta atccagatct ctcagatagc gtttatgata
       61 ctgtgactcc accgcctatg tgtttaaagc aaatggattt aaaggagatg tattctgtac
      121 agagcccatt gtattccacc gcatattata a
//
LOCUS       M04260:30:000000         151 bp    DNA     linear   UNA 22-SEP-2016
DEFINITION  M04260:30:000000000-D0UL6:1:1102:6612:10904 2:N:0:142.
ACCESSION   geneious|urn:local:.:f-67xmf44:125
VERSION     geneious|urn:local:.:f-67xmf44:125
KEYWORDS    .
SOURCE      
  ORGANISM  
            .
FEATURES             Location/Qualifiers
ORIGIN      
        1 tttcagagat aaacaaatta atggaatgta atccagatct ctcagatagc gtttatgata
       61 ctgtgactcc accgcctatg tgtttaaagc aaatggattt aaaggagatg tattctgtac
      121 agagcccatt gtattccacc gcatattata a
//
LOCUS       M04260:30:000000          53 bp    DNA     linear   UNA 22-SEP-2016
DEFINITION  M04260:30:000000000-D0UL6:1:1102:7371:9309 1:N:0:142.
ACCESSION   geneious|urn:local:.:f-67xmf44:126
VERSION     geneious|urn:local:.:f-67xmf44:126
KEYWORDS    .
SOURCE      
  ORGANISM  
            .
FEATURES             Location/Qualifiers
ORIGIN      
        1 atttaaagga gatgtattct gtacagagcc cattgtattc caccgcatat tat
//
LOCUS       M04260:30:000000          53 bp    DNA     linear   UNA 22-SEP-2016
DEFINITION  M04260:30:000000000-D0UL6:1:1102:7371:9309 2:N:0:142.
ACCESSION   geneious|urn:local:.:f-67xmf44:127
VERSION     geneious|urn:local:.:f-67xmf44:127
KEYWORDS    .
SOURCE      
  ORGANISM  
            .
FEATURES             Location/Qualifiers
ORIGIN      
        1 ataatatgcg gtggaataca atgggctctg tacagaatac atctccttta aat
//
LOCUS       M04260:30:000000          76 bp    DNA     linear   UNA 22-SEP-2016
DEFINITION  M04260:30:000000000-D0UL6:1:1101:19272:18082 2:N:0:142.
ACCESSION   geneious|urn:local:.:f-67xmf44:128
VERSION     geneious|urn:local:.:f-67xmf44:128
KEYWORDS    .
SOURCE      
  ORGANISM  
            .
FEATURES             Location/Qualifiers
ORIGIN      
        1 gcctatgtgt ttaaagcaaa tggatttaaa ggagatgtat tctgtacaga gcccattgta
       61 ttccaccgca tattat
//
LOCUS       M04260:30:000000          76 bp    DNA     linear   UNA 22-SEP-2016
DEFINITION  M04260:30:000000000-D0UL6:1:1101:19272:18082 1:N:0:142.
ACCESSION   geneious|urn:local:.:f-67xmf44:129
VERSION     geneious|urn:local:.:f-67xmf44:129
KEYWORDS    .
SOURCE      
  ORGANISM  
            .
FEATURES             Location/Qualifiers
ORIGIN      
        1 ataatatgcg gtggaataca atgggctctg tacagaatac atctccttta aatccatttg
       61 ctttaaacac ataggc
//
LOCUS       M04260:30:000000         111 bp    DNA     linear   UNA 22-SEP-2016
DEFINITION  M04260:30:000000000-D0UL6:1:1101:21488:20557 2:N:0:142.
ACCESSION   geneious|urn:local:.:f-67xmf44:130
VERSION     geneious|urn:local:.:f-67xmf44:130
KEYWORDS    .
SOURCE      
  ORGANISM  
            .
FEATURES             Location/Qualifiers
ORIGIN      
        1 ctctcagata gcgtttatga tactgtgact ccaccgccta tgtgtttaaa gcaaatggat
       61 ttaaaggaga tgtattctgt acagagccca ttgtattcca ccgcatatta t
//
LOCUS       M04260:30:000000         111 bp    DNA     linear   UNA 22-SEP-2016
DEFINITION  M04260:30:000000000-D0UL6:1:1101:21488:20557 1:N:0:142.
ACCESSION   geneious|urn:local:.:f-67xmf44:131
VERSION     geneious|urn:local:.:f-67xmf44:131
KEYWORDS    .
SOURCE      
  ORGANISM  
            .
FEATURES             Location/Qualifiers
ORIGIN      
        1 ataatatgcg gtggaataca atgggctctg tacagaatac atctccttta aatccatttg
       61 ctttaaacac ataggcggtg gagtcacagt atcataaacg ctatctgaga g
//
LOCUS       M04260:30:000000         126 bp    DNA     linear   UNA 22-SEP-2016
DEFINITION  M04260:30:000000000-D0UL6:1:1101:22154:4664 2:N:0:142.
ACCESSION   geneious|urn:local:.:f-67xmf44:132
VERSION     geneious|urn:local:.:f-67xmf44:132
KEYWORDS    .
SOURCE      
  ORGANISM  
            .
FEATURES             Location/Qualifiers
ORIGIN      
        1 gaatgtaatc cagatctctc agatagcgtt tatgatactg tgactccacc gcctatgtgt
       61 ttaaagcaaa tggatttaaa ggagatgtat tctgtacaga gcccattgta ttccaccgca
      121 tattat
//
LOCUS       M04260:30:000000         126 bp    DNA     linear   UNA 22-SEP-2016
DEFINITION  M04260:30:000000000-D0UL6:1:1101:22154:4664 1:N:0:142.
ACCESSION   geneious|urn:local:.:f-67xmf44:133
VERSION     geneious|urn:local:.:f-67xmf44:133
KEYWORDS    .
SOURCE      
  ORGANISM  
            .
FEATURES             Location/Qualifiers
ORIGIN      
        1 ataatatgcg gtggaataca atgggctctg tacagaatac atctccttta aatccatttg
       61 ctttaaacac ataggcggtg gagtcacagt atcataaacg ctatctgaga gatctggatt
      121 acattc
//
LOCUS       M04260:30:000000         149 bp    DNA     linear   UNA 22-SEP-2016
DEFINITION  M04260:30:000000000-D0UL6:1:1101:9319:14929 2:N:0:142.
ACCESSION   geneious|urn:local:.:f-67xmf44:134
VERSION     geneious|urn:local:.:f-67xmf44:134
KEYWORDS    .
SOURCE      
  ORGANISM  
            .
FEATURES             Location/Qualifiers
ORIGIN      
        1 ataatatgcg gtggaataca atgggctctg tacagaatac atctccttta aatccatttg
       61 ctttaaacac ataggcggtg gagtcacagt atcataaacg ctatctgaga gatctggatt
      121 acattccatt aatttgttta tctctgaaa
//
LOCUS       M04260:30:000000         149 bp    DNA     linear   UNA 22-SEP-2016
DEFINITION  M04260:30:000000000-D0UL6:1:1101:16209:22664 1:N:0:142.
ACCESSION   geneious|urn:local:.:f-67xmf44:135
VERSION     geneious|urn:local:.:f-67xmf44:135
KEYWORDS    .
SOURCE      
  ORGANISM  
            .
FEATURES             Location/Qualifiers
ORIGIN      
        1 ataatatgcg gtggaataca gtgggctctg tacagaatac atctccttta aatccatttg
       61 ctttaaacac ataggcggtg gagtcacagt atcataaacg ctatctgaga gatctggatt
      121 acattccatt aatttgttta tctctgaaa
//
LOCUS       M04260:30:000000         149 bp    DNA     linear   UNA 22-SEP-2016
DEFINITION  M04260:30:000000000-D0UL6:1:1101:2953:12598 1:N:0:142.
ACCESSION   geneious|urn:local:.:f-67xmf44:136
VERSION     geneious|urn:local:.:f-67xmf44:136
KEYWORDS    .
SOURCE      
  ORGANISM  
            .
FEATURES             Location/Qualifiers
ORIGIN      
        1 ataatatgcg gtggaataca atgggctctg tacagaatac atctccttta aatccatttg
       61 ctttaaacac ataggcggtg gagtcacagt atcataaacg ctatctgaga gatctggatt
      121 acattccatt aatttgttta tctctgaaa
//
LOCUS       M04260:30:000000         151 bp    DNA     linear   UNA 22-SEP-2016
DEFINITION  M04260:30:000000000-D0UL6:1:1102:6783:23076 2:N:0:142.
ACCESSION   geneious|urn:local:.:f-67xmf44:137
VERSION     geneious|urn:local:.:f-67xmf44:137
KEYWORDS    .
SOURCE      
  ORGANISM  
            .
FEATURES             Location/Qualifiers
ORIGIN      
        1 atgcggtgga atacaatggg ctctgtacag aatacatctc ctttaaatcc atttgcttta
       61 aacacatagg cggtggagtc acagtatcat aaacgctatc tgagagatct ggattacatt
      121 ccattaattt gtttatctct gaaactagca a
//
LOCUS       M04260:30:000000          60 bp    DNA     linear   UNA 22-SEP-2016
DEFINITION  M04260:30:000000000-D0UL6:1:1102:10809:2639 1:N:0:142.
ACCESSION   geneious|urn:local:.:f-67xmf44:138
VERSION     geneious|urn:local:.:f-67xmf44:138
KEYWORDS    .
SOURCE      
  ORGANISM  
            .
FEATURES             Location/Qualifiers
ORIGIN      
        1 gtttaaagca aatggattta aaggagatgt attctgtaca gagcccattg tattccaccg
//
LOCUS       M04260:30:000000          60 bp    DNA     linear   UNA 22-SEP-2016
DEFINITION  M04260:30:000000000-D0UL6:1:1102:10809:2639 2:N:0:142.
ACCESSION   geneious|urn:local:.:f-67xmf44:139
VERSION     geneious|urn:local:.:f-67xmf44:139
KEYWORDS    .
SOURCE      
  ORGANISM  
            .
FEATURES             Location/Qualifiers
ORIGIN      
        1 cggtggaata caatgggctc tgtacagaat acatctcctt taaatccatt tgctttaaac
//
LOCUS       M04260:30:000000          78 bp    DNA     linear   UNA 22-SEP-2016
DEFINITION  M04260:30:000000000-D0UL6:1:1102:19057:9014 1:N:0:142.
ACCESSION   geneious|urn:local:.:f-67xmf44:140
VERSION     geneious|urn:local:.:f-67xmf44:140
KEYWORDS    .
SOURCE      
  ORGANISM  
            .
FEATURES             Location/Qualifiers
ORIGIN      
        1 gtggaataca atgggctctg tacagaatac atccccttta aatccatttg ctttaaacac
       61 ataggcggtg gagtcaca
//
LOCUS       M04260:30:000000          78 bp    DNA     linear   UNA 22-SEP-2016
DEFINITION  M04260:30:000000000-D0UL6:1:1102:19057:9014 2:N:0:142.
ACCESSION   geneious|urn:local:.:f-67xmf44:141
VERSION     geneious|urn:local:.:f-67xmf44:141
KEYWORDS    .
SOURCE      
  ORGANISM  
            .
FEATURES             Location/Qualifiers
ORIGIN      
        1 tgtgactcca ccgcctatgt gtttaaagca aatggattta aaggagatgt attctgtaca
       61 gagcccattg tattccac
//
LOCUS       M04260:30:000000          85 bp    DNA     linear   UNA 22-SEP-2016
DEFINITION  M04260:30:000000000-D0UL6:1:1102:15930:23548 2:N:0:142.
ACCESSION   geneious|urn:local:.:f-67xmf44:142
VERSION     geneious|urn:local:.:f-67xmf44:142
KEYWORDS    .
SOURCE      
  ORGANISM  
            .
FEATURES             Location/Qualifiers
ORIGIN      
        1 gtggaataca atgggctctg tacagaatac atctccttta aatccatttg ctttaaacac
       61 ataggcggtg gagtcacagt atcat
//
LOCUS       M04260:30:000000          85 bp    DNA     linear   UNA 22-SEP-2016
DEFINITION  M04260:30:000000000-D0UL6:1:1102:15930:23548 1:N:0:142.
ACCESSION   geneious|urn:local:.:f-67xmf44:143
VERSION     geneious|urn:local:.:f-67xmf44:143
KEYWORDS    .
SOURCE      
  ORGANISM  
            .
FEATURES             Location/Qualifiers
ORIGIN      
        1 atgatactgt gactccaccg cctatgtgtt taaagcaaat ggatttaaag gagatgtatt
       61 ctgtacagag cccattgtat tccac
//
LOCUS       M04260:30:000000          99 bp    DNA     linear   UNA 22-SEP-2016
DEFINITION  M04260:30:000000000-D0UL6:1:1101:27072:9021 1:N:0:142.
ACCESSION   geneious|urn:local:.:f-67xmf44:144
VERSION     geneious|urn:local:.:f-67xmf44:144
KEYWORDS    .
SOURCE      
  ORGANISM  
            .
FEATURES             Location/Qualifiers
ORIGIN      
        1 ctcagatagc gtttatgata ctgtgactcc accgcctatg tgtttaaagc aaatggattt
       61 aaaggagatg tattctgtac agagcccatt gtattccac
//
LOCUS       M04260:30:000000          99 bp    DNA     linear   UNA 22-SEP-2016
DEFINITION  M04260:30:000000000-D0UL6:1:1101:27072:9021 2:N:0:142.
ACCESSION   geneious|urn:local:.:f-67xmf44:145
VERSION     geneious|urn:local:.:f-67xmf44:145
KEYWORDS    .
SOURCE      
  ORGANISM  
            .
FEATURES             Location/Qualifiers
ORIGIN      
        1 gtggaataca atgggctctg tacagaatac atctccttta aatccatttg ctttaaacac
       61 ataggcggtg gagtcacagt atcataaacg ccatctgag
//
LOCUS       M04260:30:000000         101 bp    DNA     linear   UNA 22-SEP-2016
DEFINITION  M04260:30:000000000-D0UL6:1:1102:17775:20133 2:N:0:142.
ACCESSION   geneious|urn:local:.:f-67xmf44:146
VERSION     geneious|urn:local:.:f-67xmf44:146
KEYWORDS    .
SOURCE      
  ORGANISM  
            .
FEATURES             Location/Qualifiers
ORIGIN      
        1 ctctcagata gcgtttatga tactgtgact ccaccgccta tgtgtttaaa gcaaatggat
       61 ttaaaggaga tgtattctgt acagagccca ttgtattcca c
//
LOCUS       M04260:30:000000         101 bp    DNA     linear   UNA 22-SEP-2016
DEFINITION  M04260:30:000000000-D0UL6:1:1102:17775:20133 1:N:0:142.
ACCESSION   geneious|urn:local:.:f-67xmf44:147
VERSION     geneious|urn:local:.:f-67xmf44:147
KEYWORDS    .
SOURCE      
  ORGANISM  
            .
FEATURES             Location/Qualifiers
ORIGIN      
        1 gtggaataca atgggctctg tacagaatac atctccttta aatccatttg ctttaaacac
       61 ataggcggtg gagtcacagt atcataaacg ctatctgaga g
//
LOCUS       M04260:30:000000         109 bp    DNA     linear   UNA 22-SEP-2016
DEFINITION  M04260:30:000000000-D0UL6:1:1102:10788:21060 2:N:0:142.
ACCESSION   geneious|urn:local:.:f-67xmf44:148
VERSION     geneious|urn:local:.:f-67xmf44:148
KEYWORDS    .
SOURCE      
  ORGANISM  
            .
FEATURES             Location/Qualifiers
ORIGIN      
        1 atccagatct ctcagatagc gtttatgata ctgtgactcc accgcctatg tgtttaaagc
       61 aaatggattt aaaggagatg tattctgtac agagcccatt gtattccac
//
LOCUS       M04260:30:000000         109 bp    DNA     linear   UNA 22-SEP-2016
DEFINITION  M04260:30:000000000-D0UL6:1:1102:10788:21060 1:N:0:142.
ACCESSION   geneious|urn:local:.:f-67xmf44:149
VERSION     geneious|urn:local:.:f-67xmf44:149
KEYWORDS    .
SOURCE      
  ORGANISM  
            .
FEATURES             Location/Qualifiers
ORIGIN      
        1 gtggaataca atgggctctg tacagaatac atctccttta aatccatttg ctttaaacac
       61 ataggcggtg gagtcacagt atcataaacg ctatctgaga gatctggat
//
LOCUS       M04260:30:000000         129 bp    DNA     linear   UNA 22-SEP-2016
DEFINITION  M04260:30:000000000-D0UL6:1:1101:19896:12724 1:N:0:142.
ACCESSION   geneious|urn:local:.:f-67xmf44:150
VERSION     geneious|urn:local:.:f-67xmf44:150
KEYWORDS    .
SOURCE      
  ORGANISM  
            .
FEATURES             Location/Qualifiers
ORIGIN      
        1 gtggaataca atgggctctg tacagaatac atctccttta aatccatttg ctttaaacac
       61 ataggcggtg gagtcacagt atcataaacg ctatctgaga gatctggatt acattccatt
      121 aatttgttt
//
LOCUS       M04260:30:000000         129 bp    DNA     linear   UNA 22-SEP-2016
DEFINITION  M04260:30:000000000-D0UL6:1:1101:19896:12724 2:N:0:142.
ACCESSION   geneious|urn:local:.:f-67xmf44:151
VERSION     geneious|urn:local:.:f-67xmf44:151
KEYWORDS    .
SOURCE      
  ORGANISM  
            .
FEATURES             Location/Qualifiers
ORIGIN      
        1 aaacaaatta atggaatgta atccagatct ctcagatagc gtttatgata ctgtgactcc
       61 accgcctatg tgtttaaagc aaatggattt aaaggagatg tattctgtac agagcccatt
      121 gtattccac
//
LOCUS       M04260:30:000000         139 bp    DNA     linear   UNA 22-SEP-2016
DEFINITION  M04260:30:000000000-D0UL6:1:1102:19307:17085 1:N:0:142.
ACCESSION   geneious|urn:local:.:f-67xmf44:152
VERSION     geneious|urn:local:.:f-67xmf44:152
KEYWORDS    .
SOURCE      
  ORGANISM  
            .
FEATURES             Location/Qualifiers
ORIGIN      
        1 gtggaataca atgggctctg tacagaatac atctccttta aatccatttg ctttaaacac
       61 ataggcggtg gagtcacagt atcataaacg ctatctgaga gatctggatt acattccatt
      121 aatttgttta tctctgaaa
//
LOCUS       M04260:30:000000         139 bp    DNA     linear   UNA 22-SEP-2016
DEFINITION  M04260:30:000000000-D0UL6:1:1102:19307:17085 2:N:0:142.
ACCESSION   geneious|urn:local:.:f-67xmf44:153
VERSION     geneious|urn:local:.:f-67xmf44:153
KEYWORDS    .
SOURCE      
  ORGANISM  
            .
FEATURES             Location/Qualifiers
ORIGIN      
        1 tttcagagat aaacaaatta atggaatgta atccagatct ctcagatagc gtttatgata
       61 ctgtgactcc accgcctatg tgtttaaagc aaatggattt aaaggagatg tattctgtac
      121 agagcccatt gtattccac
//
LOCUS       M04260:30:000000         148 bp    DNA     linear   UNA 22-SEP-2016
DEFINITION  M04260:30:000000000-D0UL6:1:1102:12797:27841 1:N:0:142.
ACCESSION   geneious|urn:local:.:f-67xmf44:154
VERSION     geneious|urn:local:.:f-67xmf44:154
KEYWORDS    .
SOURCE      
  ORGANISM  
            .
FEATURES             Location/Qualifiers
ORIGIN      
        1 gtggaataca atgggctctg cacagaatac atctccttta aatccatttg ctttaaacac
       61 ataggcggag gagtcacagg aaaataaacg atatccaaga gaacgggatt acataccaat
      121 aaattgttta tctatgaaac aagcaaat
//
LOCUS       M04260:30:000000         148 bp    DNA     linear   UNA 22-SEP-2016
DEFINITION  M04260:30:000000000-D0UL6:1:1102:12797:27841 2:N:0:142.
ACCESSION   geneious|urn:local:.:f-67xmf44:155
VERSION     geneious|urn:local:.:f-67xmf44:155
KEYWORDS    .
SOURCE      
  ORGANISM  
            .
FEATURES             Location/Qualifiers
ORIGIN      
        1 atttgctagt ttcagagata aacaaattaa tggaatgtaa tccagatctc tcagatagcg
       61 tttatgatac tgtgactcca ccgcctatgt gtttaaagca aatggattta aaggagatgt
      121 attctgtaca gagcctattg tattccac
//
LOCUS       M04260:30:000000         151 bp    DNA     linear   UNA 22-SEP-2016
DEFINITION  M04260:30:000000000-D0UL6:1:1102:5326:12042 2:N:0:142.
ACCESSION   geneious|urn:local:.:f-67xmf44:156
VERSION     geneious|urn:local:.:f-67xmf44:156
KEYWORDS    .
SOURCE      
  ORGANISM  
            .
FEATURES             Location/Qualifiers
ORIGIN      
        1 gtggaataca atgggctctg tacagaatac atctccttta aatccatttg ctttaaacac
       61 ataggcggtg gagtcacagt atcataaacg ctatctgaga gatttggatt acattccatt
      121 aatttgttta tctctgaaac tagcaaattt g
//
LOCUS       M04260:30:000000         151 bp    DNA     linear   UNA 22-SEP-2016
DEFINITION  M04260:30:000000000-D0UL6:1:1102:16242:13780 2:N:0:142.
ACCESSION   geneious|urn:local:.:f-67xmf44:157
VERSION     geneious|urn:local:.:f-67xmf44:157
KEYWORDS    .
SOURCE      
  ORGANISM  
            .
FEATURES             Location/Qualifiers
ORIGIN      
        1 gtggaataca atgggctctg tacagaatac atctccttta aatccatttg ctttaaacac
       61 ataggcggtg gagtcacagt atcataaacg ctatctgaga gatctggatt acattccatt
      121 aatttgttta tctctgaaac tagcaaattt g
//
LOCUS       M04260:30:000000         151 bp    DNA     linear   UNA 22-SEP-2016
DEFINITION  M04260:30:000000000-D0UL6:1:1101:17754:6254 1:N:0:142.
ACCESSION   geneious|urn:local:.:f-67xmf44:158
VERSION     geneious|urn:local:.:f-67xmf44:158
KEYWORDS    .
SOURCE      
  ORGANISM  
            .
FEATURES             Location/Qualifiers
ORIGIN      
        1 gtggaataca atgggctctg tacataatac atctccttta aatccatttg ctttaaacac
       61 ataggcggtg gagtcacagt atcataaacg ctatctgaga gatctggatt acattccatt
      121 aatttgttta tctctgaaac tagcaaattt g
//
LOCUS       M04260:30:000000         151 bp    DNA     linear   UNA 22-SEP-2016
DEFINITION  M04260:30:000000000-D0UL6:1:1102:22557:3591 2:N:0:142.
ACCESSION   geneious|urn:local:.:f-67xmf44:159
VERSION     geneious|urn:local:.:f-67xmf44:159
KEYWORDS    .
SOURCE      
  ORGANISM  
            .
FEATURES             Location/Qualifiers
ORIGIN      
        1 gtggaataca atgggctctg tacagaatac atctccttta aatccatttg ctttaaacac
       61 ataggcggtg gagtcacagt atcataaacg ctatctgaga gatctggatt acattccatt
      121 aatttgttta tctctgaaac tagcaaattt g
//
LOCUS       M04260:30:000000          56 bp    DNA     linear   UNA 22-SEP-2016
DEFINITION  M04260:30:000000000-D0UL6:1:1102:14042:27250 1:N:0:142.
ACCESSION   geneious|urn:local:.:f-67xmf44:160
VERSION     geneious|urn:local:.:f-67xmf44:160
KEYWORDS    .
SOURCE      
  ORGANISM  
            .
FEATURES             Location/Qualifiers
ORIGIN      
        1 gtttaaagca aatggattta aaggagatgt attctgtaca gagcccattg tattcc
//
LOCUS       M04260:30:000000          56 bp    DNA     linear   UNA 22-SEP-2016
DEFINITION  M04260:30:000000000-D0UL6:1:1102:14042:27250 2:N:0:142.
ACCESSION   geneious|urn:local:.:f-67xmf44:161
VERSION     geneious|urn:local:.:f-67xmf44:161
KEYWORDS    .
SOURCE      
  ORGANISM  
            .
FEATURES             Location/Qualifiers
ORIGIN      
        1 ggaatacaat gggctctgta cagaatacat ctcctttaaa tccatttgct ttaaac
//
LOCUS       M04260:30:000000          83 bp    DNA     linear   UNA 22-SEP-2016
DEFINITION  M04260:30:000000000-D0UL6:1:1102:14152:3519 2:N:0:142.
ACCESSION   geneious|urn:local:.:f-67xmf44:162
VERSION     geneious|urn:local:.:f-67xmf44:162
KEYWORDS    .
SOURCE      
  ORGANISM  
            .
FEATURES             Location/Qualifiers
ORIGIN      
        1 atgatactgt gactccaccg cctatgtgtt taaagcaaat ggatttaaag gagatgtatt
       61 ctgtacagag cccattgtat tcc
//
LOCUS       M04260:30:000000          83 bp    DNA     linear   UNA 22-SEP-2016
DEFINITION  M04260:30:000000000-D0UL6:1:1102:14152:3519 1:N:0:142.
ACCESSION   geneious|urn:local:.:f-67xmf44:163
VERSION     geneious|urn:local:.:f-67xmf44:163
KEYWORDS    .
SOURCE      
  ORGANISM  
            .
FEATURES             Location/Qualifiers
ORIGIN      
        1 ggaatacaat gggctctgta cagaatacat ctcctttaaa tccatttgct ttaaacacat
       61 aggcggtgga gtcacagtat cat
//
LOCUS       M04260:30:000000          87 bp    DNA     linear   UNA 22-SEP-2016
DEFINITION  M04260:30:000000000-D0UL6:1:1102:11657:9395 2:N:0:142.
ACCESSION   geneious|urn:local:.:f-67xmf44:164
VERSION     geneious|urn:local:.:f-67xmf44:164
KEYWORDS    .
SOURCE      
  ORGANISM  
            .
FEATURES             Location/Qualifiers
ORIGIN      
        1 ggaatacaat gggctctgta cagaatacat ctcctttaaa tccatttgct ttaaacacat
       61 aggcggtgga gtcacagtat cataaac
//
LOCUS       M04260:30:000000          87 bp    DNA     linear   UNA 22-SEP-2016
DEFINITION  M04260:30:000000000-D0UL6:1:1102:11657:9395 1:N:0:142.
ACCESSION   geneious|urn:local:.:f-67xmf44:165
VERSION     geneious|urn:local:.:f-67xmf44:165
KEYWORDS    .
SOURCE      
  ORGANISM  
            .
FEATURES             Location/Qualifiers
ORIGIN      
        1 gtttatgata ctgtgactcc accgcctatg tgtttaaagc aaatggattt aaaggagatg
       61 tattctgtac agagcccatt gtattcc
//
LOCUS       M04260:30:000000         101 bp    DNA     linear   UNA 22-SEP-2016
DEFINITION  M04260:30:000000000-D0UL6:1:1102:25326:6224 1:N:0:142.
ACCESSION   geneious|urn:local:.:f-67xmf44:166
VERSION     geneious|urn:local:.:f-67xmf44:166
KEYWORDS    .
SOURCE      
  ORGANISM  
            .
FEATURES             Location/Qualifiers
ORIGIN      
        1 ggaatacaat gggctctgta cagaatacat ctcctttaaa tccatttgct ttaaacacat
       61 aggcggtgga gtcacagtat cataaacgct atctgagaga t
//
LOCUS       M04260:30:000000         101 bp    DNA     linear   UNA 22-SEP-2016
DEFINITION  M04260:30:000000000-D0UL6:1:1102:25326:6224 2:N:0:142.
ACCESSION   geneious|urn:local:.:f-67xmf44:167
VERSION     geneious|urn:local:.:f-67xmf44:167
KEYWORDS    .
SOURCE      
  ORGANISM  
            .
FEATURES             Location/Qualifiers
ORIGIN      
        1 atctctcaga tagcgtttat gatactgtga ctccaccgcc tatgtgttta aagcaaatgg
       61 atttaaagga gatgtattct gtacagagcc cattgtattc c
//
LOCUS       M04260:30:000000         113 bp    DNA     linear   UNA 22-SEP-2016
DEFINITION  M04260:30:000000000-D0UL6:1:1101:21650:9099 2:N:0:142.
ACCESSION   geneious|urn:local:.:f-67xmf44:168
VERSION     geneious|urn:local:.:f-67xmf44:168
KEYWORDS    .
SOURCE      
  ORGANISM  
            .
FEATURES             Location/Qualifiers
ORIGIN      
        1 ggaatacaat gggctctgta cagaatacat ctcctttaaa tccatttgct ttaaacacat
       61 aggcggtgga gtcacagtat cataaacgct atctgagaga tctggattac att
//
LOCUS       M04260:30:000000         113 bp    DNA     linear   UNA 22-SEP-2016
DEFINITION  M04260:30:000000000-D0UL6:1:1101:21650:9099 1:N:0:142.
ACCESSION   geneious|urn:local:.:f-67xmf44:169
VERSION     geneious|urn:local:.:f-67xmf44:169
KEYWORDS    .
SOURCE      
  ORGANISM  
            .
FEATURES             Location/Qualifiers
ORIGIN      
        1 aatgtaatcc agatctctca gatagcgttt atgatactgt gactccaccg cctatgtgtt
       61 taaagcaaat ggatttaaag gagatgtatt ctgtacagag cccattgtat tcc
//
LOCUS       M04260:30:000000         151 bp    DNA     linear   UNA 22-SEP-2016
DEFINITION  M04260:30:000000000-D0UL6:1:1102:4584:7951 1:N:0:142.
ACCESSION   geneious|urn:local:.:f-67xmf44:170
VERSION     geneious|urn:local:.:f-67xmf44:170
KEYWORDS    .
SOURCE      
  ORGANISM  
            .
FEATURES             Location/Qualifiers
ORIGIN      
        1 ggaatacaat gggctctgta cagaatacat ctcctttaaa tccatttgct ttaaacacat
       61 aggcggtgga gtcacagtat cataaacgct atctgagaga tctggattac attccattaa
      121 tttgtttatc tctgaaacta gcaaatttgg a
//
LOCUS       M04260:30:000000         151 bp    DNA     linear   UNA 22-SEP-2016
DEFINITION  M04260:30:000000000-D0UL6:1:1101:22028:10671 2:N:0:142.
ACCESSION   geneious|urn:local:.:f-67xmf44:171
VERSION     geneious|urn:local:.:f-67xmf44:171
KEYWORDS    .
SOURCE      
  ORGANISM  
            .
FEATURES             Location/Qualifiers
ORIGIN      
        1 ggaatacaat gggctctgta cagaatacat ctcctttaaa tccatttgct ttaaacacat
       61 aggcggtgga gtcacagtat cataaacgct atctgagaga tctggattac attccattaa
      121 tttgtttatc tctgaaacta gcaaatttgg a
//
LOCUS       M04260:30:000000         151 bp    DNA     linear   UNA 22-SEP-2016
DEFINITION  M04260:30:000000000-D0UL6:1:1101:25984:11717 2:N:0:142.
ACCESSION   geneious|urn:local:.:f-67xmf44:172
VERSION     geneious|urn:local:.:f-67xmf44:172
KEYWORDS    .
SOURCE      
  ORGANISM  
            .
FEATURES             Location/Qualifiers
ORIGIN      
        1 ggaatacaat gggctctgta cagaatacat ctcctttaaa tccatttgct ttaaacacat
       61 aggcggtgga gtcacagtat cataaacgct atctgagaga tctggattac attccattaa
      121 tttgtttatc tctgaaacta gcaaatttgg a
//
LOCUS       M04260:30:000000         151 bp    DNA     linear   UNA 22-SEP-2016
DEFINITION  M04260:30:000000000-D0UL6:1:1102:9714:16557 1:N:0:142.
ACCESSION   geneious|urn:local:.:f-67xmf44:173
VERSION     geneious|urn:local:.:f-67xmf44:173
KEYWORDS    .
SOURCE      
  ORGANISM  
            .
FEATURES             Location/Qualifiers
ORIGIN      
        1 ggaatacaat gggctctgta cagaatacat ctcctttaaa tccatttgct ttaaacacat
       61 aggcggtgga gtcacagtat cataaacgct atctgagaga tctggattac attccattaa
      121 tttgtttatc tctgaaacta gcaaatttgg a
//
LOCUS       M04260:30:000000          65 bp    DNA     linear   UNA 22-SEP-2016
DEFINITION  M04260:30:000000000-D0UL6:1:1101:12852:6778 2:N:0:142.
ACCESSION   geneious|urn:local:.:f-67xmf44:174
VERSION     geneious|urn:local:.:f-67xmf44:174
KEYWORDS    .
SOURCE      
  ORGANISM  
            .
FEATURES             Location/Qualifiers
ORIGIN      
        1 gaatacaatg ggctctgtac agaatacatc tcctttaaat ccatttgctt taaacacata
       61 ggcgg
//
LOCUS       M04260:30:000000          65 bp    DNA     linear   UNA 22-SEP-2016
DEFINITION  M04260:30:000000000-D0UL6:1:1101:12852:6778 1:N:0:142.
ACCESSION   geneious|urn:local:.:f-67xmf44:175
VERSION     geneious|urn:local:.:f-67xmf44:175
KEYWORDS    .
SOURCE      
  ORGANISM  
            .
FEATURES             Location/Qualifiers
ORIGIN      
        1 ccgcctatgt gtttaaagca aatggattta aaggagatgt attctgtaca gagcccattg
       61 tattc
//
LOCUS       M04260:30:000000         151 bp    DNA     linear   UNA 22-SEP-2016
DEFINITION  M04260:30:000000000-D0UL6:1:1101:20370:17061 2:N:0:142.
ACCESSION   geneious|urn:local:.:f-67xmf44:176
VERSION     geneious|urn:local:.:f-67xmf44:176
KEYWORDS    .
SOURCE      
  ORGANISM  
            .
FEATURES             Location/Qualifiers
ORIGIN      
        1 gaatacaatg ggctctgtac agaatacatc tcctttaaat ccatttgctt taaacacata
       61 ggcggtggag tcacagtatc ataaacgcta tctgagagat ctggattaca ttccattaat
      121 ttgtttatct ctgaaactag caaatttgga t
//
LOCUS       M04260:30:000000         151 bp    DNA     linear   UNA 22-SEP-2016
DEFINITION  M04260:30:000000000-D0UL6:1:1102:13857:20413 2:N:0:142.
ACCESSION   geneious|urn:local:.:f-67xmf44:177
VERSION     geneious|urn:local:.:f-67xmf44:177
KEYWORDS    .
SOURCE      
  ORGANISM  
            .
FEATURES             Location/Qualifiers
ORIGIN      
        1 gaatacaatg ggctctgtac agaatacatc tcctttaaat ccatttgctt taaacacata
       61 ggcggtggag tcacagtatc ataaacgcta tctgagagat ctggattaca ttccattaat
      121 ttgtttatct ctgaaactag caaatttgga t
//
LOCUS       M04260:30:000000         150 bp    DNA     linear   UNA 22-SEP-2016
DEFINITION  M04260:30:000000000-D0UL6:1:1101:16209:22664 2:N:0:142.
ACCESSION   geneious|urn:local:.:f-67xmf44:178
VERSION     geneious|urn:local:.:f-67xmf44:178
KEYWORDS    .
SOURCE      
  ORGANISM  
            .
FEATURES             Location/Qualifiers
ORIGIN      
        1 atccaaattt gctagtttca gagataaaca aattaatgga atgtaatcca gatctctcag
       61 atagcgttta tgatactgtg actccaccgc ctatgtgttt aaagcaaatg gatttaaagg
      121 agatgtattc tgtacagagc ccactgtatt
//
LOCUS       M04260:30:000000         150 bp    DNA     linear   UNA 22-SEP-2016
DEFINITION  M04260:30:000000000-D0UL6:1:1102:21518:17431 2:N:0:142.
ACCESSION   geneious|urn:local:.:f-67xmf44:179
VERSION     geneious|urn:local:.:f-67xmf44:179
KEYWORDS    .
SOURCE      
  ORGANISM  
            .
FEATURES             Location/Qualifiers
ORIGIN      
        1 atccaaattt gctagtttca gagataaaca aattaatgga atgtaatcca gatctctcag
       61 atagcgttta tgatactgtg actccaccgc ctatgtgttt aaagcaaatg gatttaaagg
      121 agatgtattc tgtacagagc ccattgtatt
//
LOCUS       M04260:30:000000         127 bp    DNA     linear   UNA 22-SEP-2016
DEFINITION  M04260:30:000000000-D0UL6:1:1102:13656:24137 1:N:0:142.
ACCESSION   geneious|urn:local:.:f-67xmf44:180
VERSION     geneious|urn:local:.:f-67xmf44:180
KEYWORDS    .
SOURCE      
  ORGANISM  
            .
FEATURES             Location/Qualifiers
ORIGIN      
        1 atacaatggg ctctgtacag aatacatctc ctttaaatcc atttgcttta aacacatagg
       61 cggtggagtc acagtatcat aaacgctatc tgagagatct ggattacatt ccattaattt
      121 gtttatc
//
LOCUS       M04260:30:000000         127 bp    DNA     linear   UNA 22-SEP-2016
DEFINITION  M04260:30:000000000-D0UL6:1:1102:13656:24137 2:N:0:142.
ACCESSION   geneious|urn:local:.:f-67xmf44:181
VERSION     geneious|urn:local:.:f-67xmf44:181
KEYWORDS    .
SOURCE      
  ORGANISM  
            .
FEATURES             Location/Qualifiers
ORIGIN      
        1 gataaacaaa ttaatggaat gtaatccaga tctctcagat agcgtttatg atactgtgac
       61 tccaccgcct atgtgtttaa agcaaatgga tttaaaggag atgtattctg tacagagccc
      121 attgtat
//
LOCUS       M04260:30:000000         150 bp    DNA     linear   UNA 22-SEP-2016
DEFINITION  M04260:30:000000000-D0UL6:1:1101:9967:18835 1:N:0:142.
ACCESSION   geneious|urn:local:.:f-67xmf44:182
VERSION     geneious|urn:local:.:f-67xmf44:182
KEYWORDS    .
SOURCE      
  ORGANISM  
            .
FEATURES             Location/Qualifiers
ORIGIN      
        1 atacaatggg ctctgtacag aatacatctc ctttaaatcc atttgcttta aacacatagg
       61 cggttgagtc accgtattat aaagcctatc tgagagatct ggattacatt ccattaattt
      121 gtttatttct gaaactagca aatttggact
//
LOCUS       M04260:30:000000         150 bp    DNA     linear   UNA 22-SEP-2016
DEFINITION  M04260:30:000000000-D0UL6:1:1102:10462:22622 2:N:0:142.
ACCESSION   geneious|urn:local:.:f-67xmf44:183
VERSION     geneious|urn:local:.:f-67xmf44:183
KEYWORDS    .
SOURCE      
  ORGANISM  
            .
FEATURES             Location/Qualifiers
ORIGIN      
        1 atacaatggg ctctgtacag aatacatctc ctttaaatcc atttgcttta aacacatagg
       61 cggtggagtc acagtatcat aaacgctatc tgagagatct ggattacatt ccattaattt
      121 gtttatctct gaaactagca aatttggatt
//
LOCUS       M04260:30:000000         150 bp    DNA     linear   UNA 22-SEP-2016
DEFINITION  M04260:30:000000000-D0UL6:1:1102:4322:8856 1:N:0:142.
ACCESSION   geneious|urn:local:.:f-67xmf44:184
VERSION     geneious|urn:local:.:f-67xmf44:184
KEYWORDS    .
SOURCE      
  ORGANISM  
            .
FEATURES             Location/Qualifiers
ORIGIN      
        1 atacaatggg ctctgtacag aatacatctc ctttaaatcc atttgcttta aacacatagg
       61 cggtggagtc acagtatcat aaacactatc tgagagatct ggattacatt ccattaattt
      121 gtttatctct gaaactagca aatttggatt
//
LOCUS       M04260:30:000000         151 bp    DNA     linear   UNA 22-SEP-2016
DEFINITION  M04260:30:000000000-D0UL6:1:1101:14544:3995 1:N:0:142.
ACCESSION   geneious|urn:local:.:f-67xmf44:185
VERSION     geneious|urn:local:.:f-67xmf44:185
KEYWORDS    .
SOURCE      
  ORGANISM  
            .
FEATURES             Location/Qualifiers
ORIGIN      
        1 gaatccaaat ttgctagttt cagagataaa caaattaatg gaatgtaatc cagatctctc
       61 agatagcgtt tatgatactg tgactccacc gcctatgtgt ttaaagcaaa tggatttaaa
      121 ggagatgtat tctgtacaga gcccattgta t
//
LOCUS       M04260:30:000000         151 bp    DNA     linear   UNA 22-SEP-2016
DEFINITION  M04260:30:000000000-D0UL6:1:1102:9271:27664 2:N:0:142.
ACCESSION   geneious|urn:local:.:f-67xmf44:186
VERSION     geneious|urn:local:.:f-67xmf44:186
KEYWORDS    .
SOURCE      
  ORGANISM  
            .
FEATURES             Location/Qualifiers
ORIGIN      
        1 atacaatggg ctctgtacag aatacatctc ctttaaatcc atttgcttta aacacatagg
       61 cggtggagtc acagtatcat aaacgctatc tgagagatat ggattacatt ccattaattt
      121 gattatctct gaaaatagca aatttggatt t
//
LOCUS       M04260:30:000000         148 bp    DNA     linear   UNA 22-SEP-2016
DEFINITION  M04260:30:000000000-D0UL6:1:1102:16760:8646 2:N:0:142.
ACCESSION   geneious|urn:local:.:f-67xmf44:187
VERSION     geneious|urn:local:.:f-67xmf44:187
KEYWORDS    .
SOURCE      
  ORGANISM  
            .
FEATURES             Location/Qualifiers
ORIGIN      
        1 acaatgggct ctgtacagaa tacatctcct ttaaatccat ttgctttaaa cacataggcg
       61 gtggagtcac agtatcataa acgctatctg agagatctgg attacattcc attaatttgt
      121 ttatctctga aactagcaaa tttggatt
//
LOCUS       M04260:30:000000         148 bp    DNA     linear   UNA 22-SEP-2016
DEFINITION  M04260:30:000000000-D0UL6:1:1102:16760:8646 1:N:0:142.
ACCESSION   geneious|urn:local:.:f-67xmf44:188
VERSION     geneious|urn:local:.:f-67xmf44:188
KEYWORDS    .
SOURCE      
  ORGANISM  
            .
FEATURES             Location/Qualifiers
ORIGIN      
        1 aatccaaatt tgctagtttc agagataaac aaattaatgg aatgtaatcc agatctctca
       61 gatagcgttt atgatactgt gactccaccg cctatgtgtt taaagcaaat ggatttaaag
      121 gagatgtatt ctgtacagag cccattgt
//
LOCUS       M04260:30:000000         151 bp    DNA     linear   UNA 22-SEP-2016
DEFINITION  M04260:30:000000000-D0UL6:1:1102:26930:10428 1:N:0:142.
ACCESSION   geneious|urn:local:.:f-67xmf44:189
VERSION     geneious|urn:local:.:f-67xmf44:189
KEYWORDS    .
SOURCE      
  ORGANISM  
            .
FEATURES             Location/Qualifiers
ORIGIN      
        1 acaatgggct ctgtacagaa tacatctcct ttaaatccat ttgctttaaa cacataggcg
       61 gtggagtcac agtatcataa acgctatctg agaaatctgg attacattcc attaatttgt
      121 ttatctctga aactagcaaa tttggattca a
//
LOCUS       M04260:30:000000         151 bp    DNA     linear   UNA 22-SEP-2016
DEFINITION  M04260:30:000000000-D0UL6:1:1102:17998:17396 1:N:0:142.
ACCESSION   geneious|urn:local:.:f-67xmf44:190
VERSION     geneious|urn:local:.:f-67xmf44:190
KEYWORDS    .
SOURCE      
  ORGANISM  
            .
FEATURES             Location/Qualifiers
ORIGIN      
        1 acaatgggct ctgtacagaa tacatctcct ttaaatccat ttgctttaaa cacataggcg
       61 gtggagtcac agtatcataa acgctatctg agagatctgg attacattcc attaatttgt
      121 ttatctctga aactagcaaa tttggattca a
//
LOCUS       M04260:30:000000         151 bp    DNA     linear   UNA 22-SEP-2016
DEFINITION  M04260:30:000000000-D0UL6:1:1102:13661:14715 2:N:0:142.
ACCESSION   geneious|urn:local:.:f-67xmf44:191
VERSION     geneious|urn:local:.:f-67xmf44:191
KEYWORDS    .
SOURCE      
  ORGANISM  
            .
FEATURES             Location/Qualifiers
ORIGIN      
        1 acagtgggct ctgtacagaa tacatctcct ttaaatccat ttgctttaaa cacataggcg
       61 gtggagtcac agtatcataa acgctatctg agagatctgg attacattcc attaatttgt
      121 ttatctctga aactagcaaa tttggattca a
//
LOCUS       M04260:30:000000         151 bp    DNA     linear   UNA 22-SEP-2016
DEFINITION  M04260:30:000000000-D0UL6:1:1102:21104:11395 1:N:0:142.
ACCESSION   geneious|urn:local:.:f-67xmf44:192
VERSION     geneious|urn:local:.:f-67xmf44:192
KEYWORDS    .
SOURCE      
  ORGANISM  
            .
FEATURES             Location/Qualifiers
ORIGIN      
        1 acaatgggct ctgtacagaa tacatctcct ttaaatccat ttgctttaaa cacataggcg
       61 gtggagtcac agtatcataa acgctatctg agagatctgg attacattcc attaatttgt
      121 ttatctctga aactagcaaa tttggattca a
//
LOCUS       M04260:30:000000          73 bp    DNA     linear   UNA 22-SEP-2016
DEFINITION  M04260:30:000000000-D0UL6:1:1102:19666:19721 1:N:0:142.
ACCESSION   geneious|urn:local:.:f-67xmf44:193
VERSION     geneious|urn:local:.:f-67xmf44:193
KEYWORDS    .
SOURCE      
  ORGANISM  
            .
FEATURES             Location/Qualifiers
ORIGIN      
        1 tactgtgact ccaccgccta tgtgtttaaa gcaaatggat ttaaaggaga tgtattctgt
       61 acagagccca ttg
//
LOCUS       M04260:30:000000          73 bp    DNA     linear   UNA 22-SEP-2016
DEFINITION  M04260:30:000000000-D0UL6:1:1102:19666:19721 2:N:0:142.
ACCESSION   geneious|urn:local:.:f-67xmf44:194
VERSION     geneious|urn:local:.:f-67xmf44:194
KEYWORDS    .
SOURCE      
  ORGANISM  
            .
FEATURES             Location/Qualifiers
ORIGIN      
        1 caatgggctc tgtacagaat acatctcctt taaatccatt tgctttaaac acataggcgg
       61 tggagtcaca gta
//
LOCUS       M04260:30:000000          93 bp    DNA     linear   UNA 22-SEP-2016
DEFINITION  M04260:30:000000000-D0UL6:1:1101:29474:13221 2:N:0:142.
ACCESSION   geneious|urn:local:.:f-67xmf44:195
VERSION     geneious|urn:local:.:f-67xmf44:195
KEYWORDS    .
SOURCE      
  ORGANISM  
            .
FEATURES             Location/Qualifiers
ORIGIN      
        1 ctctcagata gcgtttatga tactgtgact ccaccgccta tgtgtttaaa gcaaatggat
       61 ttaaaggaga tgtattctgt acagagccca ttg
//
LOCUS       M04260:30:000000          93 bp    DNA     linear   UNA 22-SEP-2016
DEFINITION  M04260:30:000000000-D0UL6:1:1101:29474:13221 1:N:0:142.
ACCESSION   geneious|urn:local:.:f-67xmf44:196
VERSION     geneious|urn:local:.:f-67xmf44:196
KEYWORDS    .
SOURCE      
  ORGANISM  
            .
FEATURES             Location/Qualifiers
ORIGIN      
        1 caatgggctc tgtacagaat acatctcctt taaatccatt tgctttaaac acataggcgg
       61 cggagtcaca gtataataaa cgccatctga gag
//
LOCUS       M04260:30:000000         151 bp    DNA     linear   UNA 22-SEP-2016
DEFINITION  M04260:30:000000000-D0UL6:1:1101:21791:20090 2:N:0:142.
ACCESSION   geneious|urn:local:.:f-67xmf44:197
VERSION     geneious|urn:local:.:f-67xmf44:197
KEYWORDS    .
SOURCE      
  ORGANISM  
            .
FEATURES             Location/Qualifiers
ORIGIN      
        1 caatgggctc tgtacagaat acatctcctt taaatccatt tgctttaaac acataggcgg
       61 tggagtcaca gtatcataaa cgctatctga gagatctgga ttacattcca ttaatttgtt
      121 tatctctgaa actagcaaat ttggattcaa t
//
LOCUS       M04260:30:000000         151 bp    DNA     linear   UNA 22-SEP-2016
DEFINITION  M04260:30:000000000-D0UL6:1:1101:3317:11059 2:N:0:142.
ACCESSION   geneious|urn:local:.:f-67xmf44:198
VERSION     geneious|urn:local:.:f-67xmf44:198
KEYWORDS    .
SOURCE      
  ORGANISM  
            .
FEATURES             Location/Qualifiers
ORIGIN      
        1 caatgggctc tgtacagaat acatctcctt taaatccatt tgctttaaac acataggcgg
       61 tggagtcaca gtatcataaa cgctatctga gagatctgga ttacattcca ttaatttgtt
      121 tatctctgaa actagcaaat ttggattcaa t
//
LOCUS       M04260:30:000000         150 bp    DNA     linear   UNA 22-SEP-2016
DEFINITION  M04260:30:000000000-D0UL6:1:1102:12312:14608 2:N:0:142.
ACCESSION   geneious|urn:local:.:f-67xmf44:199
VERSION     geneious|urn:local:.:f-67xmf44:199
KEYWORDS    .
SOURCE      
  ORGANISM  
            .
FEATURES             Location/Qualifiers
ORIGIN      
        1 gggctctgta cagaatacat ctcctttaaa tccatttgct ttaaacacat aggcggtgga
       61 gtcacagtat cataaacgct atctgagaga tctggattac attccattaa tttgtttatc
      121 tctgaaacta gcaaatttgg attcaatcct
//
LOCUS       M04260:30:000000         149 bp    DNA     linear   UNA 22-SEP-2016
DEFINITION  M04260:30:000000000-D0UL6:1:1102:10830:3294 2:N:0:142.
ACCESSION   geneious|urn:local:.:f-67xmf44:200
VERSION     geneious|urn:local:.:f-67xmf44:200
KEYWORDS    .
SOURCE      
  ORGANISM  
            .
FEATURES             Location/Qualifiers
ORIGIN      
        1 ggctctgtac agaatacatc tcctttaaat ccatttgctt taaacacata ggcggtggag
       61 tcacagtatc ataaacgcta tctgagagat ctggattaca ttccattaat ttgtttatct
      121 ctgaaactag caaatttgga ttcaatcct
//
LOCUS       M04260:30:000000          62 bp    DNA     linear   UNA 22-SEP-2016
DEFINITION  M04260:30:000000000-D0UL6:1:1102:8206:7812 2:N:0:142.
ACCESSION   geneious|urn:local:.:f-67xmf44:201
VERSION     geneious|urn:local:.:f-67xmf44:201
KEYWORDS    .
SOURCE      
  ORGANISM  
            .
FEATURES             Location/Qualifiers
ORIGIN      
        1 gctctgtaca gaatacatct cctttaaatc catttgcttt aaacacatag gcggtggagt
       61 ca
//
LOCUS       M04260:30:000000          62 bp    DNA     linear   UNA 22-SEP-2016
DEFINITION  M04260:30:000000000-D0UL6:1:1102:8206:7812 1:N:0:142.
ACCESSION   geneious|urn:local:.:f-67xmf44:202
VERSION     geneious|urn:local:.:f-67xmf44:202
KEYWORDS    .
SOURCE      
  ORGANISM  
            .
FEATURES             Location/Qualifiers
ORIGIN      
        1 tgactccacc gcctatgtgt ttaaagcaaa tggatttaaa ggagatgtat tctgtacaga
       61 gc
//
LOCUS       M04260:30:000000          73 bp    DNA     linear   UNA 22-SEP-2016
DEFINITION  M04260:30:000000000-D0UL6:1:1102:12236:17742 2:N:0:142.
ACCESSION   geneious|urn:local:.:f-67xmf44:203
VERSION     geneious|urn:local:.:f-67xmf44:203
KEYWORDS    .
SOURCE      
  ORGANISM  
            .
FEATURES             Location/Qualifiers
ORIGIN      
        1 gctctgtaca gaatacatct cctttaaatc catttgcttt aaacacatag gcggtggagt
       61 cacagtatca taa
//
LOCUS       M04260:30:000000          73 bp    DNA     linear   UNA 22-SEP-2016
DEFINITION  M04260:30:000000000-D0UL6:1:1102:12236:17742 1:N:0:142.
ACCESSION   geneious|urn:local:.:f-67xmf44:204
VERSION     geneious|urn:local:.:f-67xmf44:204
KEYWORDS    .
SOURCE      
  ORGANISM  
            .
FEATURES             Location/Qualifiers
ORIGIN      
        1 ttatgatact gtgactccac cgcctatgtg tttaaagcaa atggatttaa aggagatgta
       61 ttctgtacag agc
//
LOCUS       M04260:30:000000          76 bp    DNA     linear   UNA 22-SEP-2016
DEFINITION  M04260:30:000000000-D0UL6:1:1102:20678:27327 2:N:0:142.
ACCESSION   geneious|urn:local:.:f-67xmf44:205
VERSION     geneious|urn:local:.:f-67xmf44:205
KEYWORDS    .
SOURCE      
  ORGANISM  
            .
FEATURES             Location/Qualifiers
ORIGIN      
        1 gctctgtaca gaatacatct cctttaaatc catttgcttt aaacacatag gcggtggagt
       61 cacagtatca taaacg
//
LOCUS       M04260:30:000000          76 bp    DNA     linear   UNA 22-SEP-2016
DEFINITION  M04260:30:000000000-D0UL6:1:1102:20678:27327 1:N:0:142.
ACCESSION   geneious|urn:local:.:f-67xmf44:206
VERSION     geneious|urn:local:.:f-67xmf44:206
KEYWORDS    .
SOURCE      
  ORGANISM  
            .
FEATURES             Location/Qualifiers
ORIGIN      
        1 cgtttatgat actgtgactc caccgcctat gtgtttaaag caaatggatt taaaggagat
       61 gtattctgta cagagc
//
LOCUS       M04260:30:000000          85 bp    DNA     linear   UNA 22-SEP-2016
DEFINITION  M04260:30:000000000-D0UL6:1:1102:8291:20440 1:N:0:142.
ACCESSION   geneious|urn:local:.:f-67xmf44:207
VERSION     geneious|urn:local:.:f-67xmf44:207
KEYWORDS    .
SOURCE      
  ORGANISM  
            .
FEATURES             Location/Qualifiers
ORIGIN      
        1 gctctgtaca gaatacatct cctttaaatc catttgcttt aaacacatag gcggtggagt
       61 cacagtatca taaacgctat ctgag
//
LOCUS       M04260:30:000000          85 bp    DNA     linear   UNA 22-SEP-2016
DEFINITION  M04260:30:000000000-D0UL6:1:1102:8291:20440 2:N:0:142.
ACCESSION   geneious|urn:local:.:f-67xmf44:208
VERSION     geneious|urn:local:.:f-67xmf44:208
KEYWORDS    .
SOURCE      
  ORGANISM  
            .
FEATURES             Location/Qualifiers
ORIGIN      
        1 ctcagatagc gtttatgata ctgtgactcc accgcctatg tgtttaaagc aaatggattt
       61 aaaggagatg tattctgtac agagc
//
LOCUS       M04260:30:000000          87 bp    DNA     linear   UNA 22-SEP-2016
DEFINITION  M04260:30:000000000-D0UL6:1:1101:11633:7990 1:N:0:142.
ACCESSION   geneious|urn:local:.:f-67xmf44:209
VERSION     geneious|urn:local:.:f-67xmf44:209
KEYWORDS    .
SOURCE      
  ORGANISM  
            .
FEATURES             Location/Qualifiers
ORIGIN      
        1 ctctcagata gcgtttatga tactgtgact ccaccgccta tgtgtttaaa gcaaatggat
       61 ttaaaggaga tgtattctgt acagagc
//
LOCUS       M04260:30:000000          87 bp    DNA     linear   UNA 22-SEP-2016
DEFINITION  M04260:30:000000000-D0UL6:1:1101:22409:24348 1:N:0:142.
ACCESSION   geneious|urn:local:.:f-67xmf44:210
VERSION     geneious|urn:local:.:f-67xmf44:210
KEYWORDS    .
SOURCE      
  ORGANISM  
            .
FEATURES             Location/Qualifiers
ORIGIN      
        1 gctctgtaca gaatacatct cctttaaatc catttgcttt aaacacatag gcggtggagt
       61 cacagtatca taaacgctat ctgagag
//
LOCUS       M04260:30:000000          87 bp    DNA     linear   UNA 22-SEP-2016
DEFINITION  M04260:30:000000000-D0UL6:1:1101:11633:7990 2:N:0:142.
ACCESSION   geneious|urn:local:.:f-67xmf44:211
VERSION     geneious|urn:local:.:f-67xmf44:211
KEYWORDS    .
SOURCE      
  ORGANISM  
            .
FEATURES             Location/Qualifiers
ORIGIN      
        1 gctctgtaca gaatacatct cctttaaatc catttgcttt aaacacatag gcggtggagt
       61 cacagtatca taaacgctat ctgagag
//
LOCUS       M04260:30:000000          87 bp    DNA     linear   UNA 22-SEP-2016
DEFINITION  M04260:30:000000000-D0UL6:1:1101:22409:24348 2:N:0:142.
ACCESSION   geneious|urn:local:.:f-67xmf44:212
VERSION     geneious|urn:local:.:f-67xmf44:212
KEYWORDS    .
SOURCE      
  ORGANISM  
            .
FEATURES             Location/Qualifiers
ORIGIN      
        1 ctctcagata gcgtttatga tactgtgact ccaccgccta tgtgtttaaa gcaaatggat
       61 ttaaaggaga tgtattctgt acagagc
//
LOCUS       M04260:30:000000         105 bp    DNA     linear   UNA 22-SEP-2016
DEFINITION  M04260:30:000000000-D0UL6:1:1101:18342:12941 1:N:0:142.
ACCESSION   geneious|urn:local:.:f-67xmf44:213
VERSION     geneious|urn:local:.:f-67xmf44:213
KEYWORDS    .
SOURCE      
  ORGANISM  
            .
FEATURES             Location/Qualifiers
ORIGIN      
        1 atggaatgta atccagatct cccagatagc gtttatgata ctgtgactcc accgcctatg
       61 tgtttaaagc aaatggattt aaaggagatg tattctgtac agagc
//
LOCUS       M04260:30:000000         105 bp    DNA     linear   UNA 22-SEP-2016
DEFINITION  M04260:30:000000000-D0UL6:1:1101:18342:12941 2:N:0:142.
ACCESSION   geneious|urn:local:.:f-67xmf44:214
VERSION     geneious|urn:local:.:f-67xmf44:214
KEYWORDS    .
SOURCE      
  ORGANISM  
            .
FEATURES             Location/Qualifiers
ORIGIN      
        1 gctctgtaca gaatacatct cctttaaatc catttgcttt aaacacatag gcggtggagt
       61 cacagtatca taaacgctat ctgggagatc tggattacat tccat
//
LOCUS       M04260:30:000000         150 bp    DNA     linear   UNA 22-SEP-2016
DEFINITION  M04260:30:000000000-D0UL6:1:1101:17754:6254 2:N:0:142.
ACCESSION   geneious|urn:local:.:f-67xmf44:215
VERSION     geneious|urn:local:.:f-67xmf44:215
KEYWORDS    .
SOURCE      
  ORGANISM  
            .
FEATURES             Location/Qualifiers
ORIGIN      
        1 agaggattga atccaaattt gctagtttca gagataaaca aattaatgga atgtaatcca
       61 gatctctcag atagcgttta tgatactgtg actccaccgc ctatgtgttt aaagcaaatg
      121 gatttaaagg agatgtatta tgtacagagc
//
LOCUS       M04260:30:000000         151 bp    DNA     linear   UNA 22-SEP-2016
DEFINITION  M04260:30:000000000-D0UL6:1:1102:5604:11690 2:N:0:142.
ACCESSION   geneious|urn:local:.:f-67xmf44:216
VERSION     geneious|urn:local:.:f-67xmf44:216
KEYWORDS    .
SOURCE      
  ORGANISM  
            .
FEATURES             Location/Qualifiers
ORIGIN      
        1 gctctgtaca gaatacatct cctttaaatc catttgcttt aaacacatag gcggtggagt
       61 cacagtatca taaacgctat ctgagagatc tggattacat tccattaatt tgtttatctc
      121 tgaaactagc aaatttggtt tcaatcctct t
//
LOCUS       M04260:30:000000         151 bp    DNA     linear   UNA 22-SEP-2016
DEFINITION  M04260:30:000000000-D0UL6:1:1102:8500:7355 1:N:0:142.
ACCESSION   geneious|urn:local:.:f-67xmf44:217
VERSION     geneious|urn:local:.:f-67xmf44:217
KEYWORDS    .
SOURCE      
  ORGANISM  
            .
FEATURES             Location/Qualifiers
ORIGIN      
        1 gctctgtaca gaatacatct cctttaaatc catttgcttt aaacacatag gcggtggagt
       61 cacagtatca taaacgctat ctgagagatc tggattacat tccattaatt tgtttatctc
      121 tgaaactagc aaatttggat tcaatcctct t
//
LOCUS       M04260:30:000000         151 bp    DNA     linear   UNA 22-SEP-2016
DEFINITION  M04260:30:000000000-D0UL6:1:1101:21198:23583 2:N:0:142.
ACCESSION   geneious|urn:local:.:f-67xmf44:218
VERSION     geneious|urn:local:.:f-67xmf44:218
KEYWORDS    .
SOURCE      
  ORGANISM  
            .
FEATURES             Location/Qualifiers
ORIGIN      
        1 gctctgtaca gaatacatct cctttaaatc catttgcttt aaacacatag gcggtggagt
       61 cacagtatca taaacgctat ctgagagatc tggattacat tccattaatt tgtttatctc
      121 tgaaactagc aaatttggat tcaatcctct t
//
LOCUS       M04260:30:000000         151 bp    DNA     linear   UNA 22-SEP-2016
DEFINITION  M04260:30:000000000-D0UL6:1:1101:23058:25848 1:N:0:142.
ACCESSION   geneious|urn:local:.:f-67xmf44:219
VERSION     geneious|urn:local:.:f-67xmf44:219
KEYWORDS    .
SOURCE      
  ORGANISM  
            .
FEATURES             Location/Qualifiers
ORIGIN      
        1 gctctgtaca gaatacatct cctttaaatc catttgcttt aaacacatag gcgggggagt
       61 cacagtatca taaaagctat ctgagagatc tggattacat tacattaatt tgtttatctc
      121 tgaaactagc aaatttggat tcaatactct t
//
LOCUS       M04260:30:000000         151 bp    DNA     linear   UNA 22-SEP-2016
DEFINITION  M04260:30:000000000-D0UL6:1:1101:26979:20180 2:N:0:142.
ACCESSION   geneious|urn:local:.:f-67xmf44:220
VERSION     geneious|urn:local:.:f-67xmf44:220
KEYWORDS    .
SOURCE      
  ORGANISM  
            .
FEATURES             Location/Qualifiers
ORIGIN      
        1 gctctgtaca gaatacatct cctttaaatc catttgcttt aaacacatag gcggtggagt
       61 cacagtatca taaacgctat ctgagagatc tggattacat tccattaatt tgtttatctc
      121 tgaaactagc aaatttggat tcaatcatct t
//
LOCUS       M04260:30:000000         151 bp    DNA     linear   UNA 22-SEP-2016
DEFINITION  M04260:30:000000000-D0UL6:1:1102:17113:18295 1:N:0:142.
ACCESSION   geneious|urn:local:.:f-67xmf44:221
VERSION     geneious|urn:local:.:f-67xmf44:221
KEYWORDS    .
SOURCE      
  ORGANISM  
            .
FEATURES             Location/Qualifiers
ORIGIN      
        1 gctctgtaca gaatacatct cctttaaatc catttgcttt aaacacatag gcggtggagt
       61 cacagtatca taaacgctat ctgagagatc tggattacat tccattaatt tgtttatctc
      121 tgaaactagc aaatttggat tcaatcctct t
//
LOCUS       M04260:30:000000         145 bp    DNA     linear   UNA 22-SEP-2016
DEFINITION  M04260:30:000000000-D0UL6:1:1102:21470:15605 1:N:0:142.
ACCESSION   geneious|urn:local:.:f-67xmf44:222
VERSION     geneious|urn:local:.:f-67xmf44:222
KEYWORDS    .
SOURCE      
  ORGANISM  
            .
FEATURES             Location/Qualifiers
ORIGIN      
        1 gattgaatcc aaatttgcta gtttcagaga taaacaaatt aatggaatgt aatccagatc
       61 tctcagatag cgtttatgat actgtgactc caccgcctat gtgtttaaag caaatggatt
      121 taaaggagat gtattctgta cagag
//
LOCUS       M04260:30:000000         145 bp    DNA     linear   UNA 22-SEP-2016
DEFINITION  M04260:30:000000000-D0UL6:1:1102:21470:15605 2:N:0:142.
ACCESSION   geneious|urn:local:.:f-67xmf44:223
VERSION     geneious|urn:local:.:f-67xmf44:223
KEYWORDS    .
SOURCE      
  ORGANISM  
            .
FEATURES             Location/Qualifiers
ORIGIN      
        1 ctctgtacag aatacatctc ctttaaatcc atttgcttta aacacatagg cggtggagtc
       61 accgtatcat aaacgctatc tgagagatct ggattacatt ccattaattt gtttatctct
      121 gaaactagca aatttggatt caatc
//
LOCUS       M04260:30:000000          64 bp    DNA     linear   UNA 22-SEP-2016
DEFINITION  M04260:30:000000000-D0UL6:1:1101:20878:18993 2:N:0:142.
ACCESSION   geneious|urn:local:.:f-67xmf44:224
VERSION     geneious|urn:local:.:f-67xmf44:224
KEYWORDS    .
SOURCE      
  ORGANISM  
            .
FEATURES             Location/Qualifiers
ORIGIN      
        1 actgtgactc caccgcctat gtgtttaaag caaatggatt taaaggagat gtattctgta
       61 caga
//
LOCUS       M04260:30:000000          64 bp    DNA     linear   UNA 22-SEP-2016
DEFINITION  M04260:30:000000000-D0UL6:1:1101:20878:18993 1:N:0:142.
ACCESSION   geneious|urn:local:.:f-67xmf44:225
VERSION     geneious|urn:local:.:f-67xmf44:225
KEYWORDS    .
SOURCE      
  ORGANISM  
            .
FEATURES             Location/Qualifiers
ORIGIN      
        1 tctgtacaga atacatctcc tttaaatcca tttgctttaa acacataggc ggtggagtca
       61 cagt
//
LOCUS       M04260:30:000000         151 bp    DNA     linear   UNA 22-SEP-2016
DEFINITION  M04260:30:000000000-D0UL6:1:1102:9959:21366 1:N:0:142.
ACCESSION   geneious|urn:local:.:f-67xmf44:226
VERSION     geneious|urn:local:.:f-67xmf44:226
KEYWORDS    .
SOURCE      
  ORGANISM  
            .
FEATURES             Location/Qualifiers
ORIGIN      
        1 tctgtacaga atacatctcc tttaaatcca tttgctttaa acacataggc ggtggagtca
       61 cagtatcata aacgctatct gagagatctg gattacattc cattaatttg tttatctctg
      121 aaactagcaa atttggattc aatcctctta a
//
LOCUS       M04260:30:000000         151 bp    DNA     linear   UNA 22-SEP-2016
DEFINITION  M04260:30:000000000-D0UL6:1:1102:20249:13441 1:N:0:142.
ACCESSION   geneious|urn:local:.:f-67xmf44:227
VERSION     geneious|urn:local:.:f-67xmf44:227
KEYWORDS    .
SOURCE      
  ORGANISM  
            .
FEATURES             Location/Qualifiers
ORIGIN      
        1 ctgtacagaa tacatctcct ttaaatccat ttgctttaaa cacataggcg gtggagtcac
       61 agtatcataa acgctatctg agagatctgg attacattcc attaatttgt ttatctctga
      121 aactagcaaa tttggattca atcctcttaa a
//
LOCUS       M04260:30:000000         151 bp    DNA     linear   UNA 22-SEP-2016
DEFINITION  M04260:30:000000000-D0UL6:1:1101:4085:9087 2:N:0:142.
ACCESSION   geneious|urn:local:.:f-67xmf44:228
VERSION     geneious|urn:local:.:f-67xmf44:228
KEYWORDS    .
SOURCE      
  ORGANISM  
            .
FEATURES             Location/Qualifiers
ORIGIN      
        1 ctgtacagaa tacatctcct ttaaatccat ttgctttaaa cacataggcg gtggagtcac
       61 agtatcataa acgctatctg agagatctgg attacattcc attaatttgt ttatctctga
      121 aactagcaaa tttggattca atcctcttaa a
//
LOCUS       M04260:30:000000         151 bp    DNA     linear   UNA 22-SEP-2016
DEFINITION  M04260:30:000000000-D0UL6:1:1102:16528:3845 1:N:0:142.
ACCESSION   geneious|urn:local:.:f-67xmf44:229
VERSION     geneious|urn:local:.:f-67xmf44:229
KEYWORDS    .
SOURCE      
  ORGANISM  
            .
FEATURES             Location/Qualifiers
ORIGIN      
        1 ctgtacagaa tacatctcct ttaaatccat ttgctttaaa cacataggcg gtggagtcac
       61 agtatcataa acgctatctg agagatctgg attacattcc attaatttgt ttatctctga
      121 aactagcaaa tttggattca atcctcttaa a
//
LOCUS       M04260:30:000000         151 bp    DNA     linear   UNA 22-SEP-2016
DEFINITION  M04260:30:000000000-D0UL6:1:1102:26173:16677 2:N:0:142.
ACCESSION   geneious|urn:local:.:f-67xmf44:230
VERSION     geneious|urn:local:.:f-67xmf44:230
KEYWORDS    .
SOURCE      
  ORGANISM  
            .
FEATURES             Location/Qualifiers
ORIGIN      
        1 ctgtacagaa tacatctcct ttaaatccat ttgctttaaa cacataggcg gtggagtcac
       61 agtatcataa acgctatctg agagatctgg attacattcc attaatttgt ttatctctga
      121 aactagcaaa tttggattca atcctcttaa a
//
LOCUS       M04260:30:000000         151 bp    DNA     linear   UNA 22-SEP-2016
DEFINITION  M04260:30:000000000-D0UL6:1:1102:10973:14586 1:N:0:142.
ACCESSION   geneious|urn:local:.:f-67xmf44:231
VERSION     geneious|urn:local:.:f-67xmf44:231
KEYWORDS    .
SOURCE      
  ORGANISM  
            .
FEATURES             Location/Qualifiers
ORIGIN      
        1 ctgtacagaa tacatctcct ttaaatccat ttgctttaaa cacataggcg gtggagtcac
       61 agtatcataa acgctatctg agagatctgg attacattcc attaatttgt ttatctctga
      121 aactagcaaa tttggattca atcctcttaa a
//
LOCUS       M04260:30:000000         151 bp    DNA     linear   UNA 22-SEP-2016
DEFINITION  M04260:30:000000000-D0UL6:1:1102:12011:21265 2:N:0:142.
ACCESSION   geneious|urn:local:.:f-67xmf44:232
VERSION     geneious|urn:local:.:f-67xmf44:232
KEYWORDS    .
SOURCE      
  ORGANISM  
            .
FEATURES             Location/Qualifiers
ORIGIN      
        1 ctgtacagaa tacatctcct ttaaatccat ttgctttaaa cacataggcg gtggagtcac
       61 agtatcataa acgctatctg agagatctgg attacattcc attaatttgt ttatctctga
      121 aactagcaaa tttggattca atcctcttaa a
//
LOCUS       M04260:30:000000         151 bp    DNA     linear   UNA 22-SEP-2016
DEFINITION  M04260:30:000000000-D0UL6:1:1101:21198:23583 1:N:0:142.
ACCESSION   geneious|urn:local:.:f-67xmf44:233
VERSION     geneious|urn:local:.:f-67xmf44:233
KEYWORDS    .
SOURCE      
  ORGANISM  
            .
FEATURES             Location/Qualifiers
ORIGIN      
        1 ctttaagagg attgaatcca aatttgctag tttcagagat aaacaaatta atggaatgta
       61 atccagatct ctcagatagc gtttatgata ctgtgactcc accgcctatg tgtttaaagc
      121 aaatggattt aaaggagatg tattctgtac a
//
LOCUS       M04260:30:000000         151 bp    DNA     linear   UNA 22-SEP-2016
DEFINITION  M04260:30:000000000-D0UL6:1:1102:10462:22622 1:N:0:142.
ACCESSION   geneious|urn:local:.:f-67xmf44:234
VERSION     geneious|urn:local:.:f-67xmf44:234
KEYWORDS    .
SOURCE      
  ORGANISM  
            .
FEATURES             Location/Qualifiers
ORIGIN      
        1 ctttaagagg attgaatcca aatttgctag tttcagagat aaacaaatta atggaatgta
       61 atccagatct ctcagatagc gtttatgata ctgtgactcc accgcctatg tgtttaaagc
      121 aaatggattt aaaggagatg tattctgtac a
//
LOCUS       M04260:30:000000         151 bp    DNA     linear   UNA 22-SEP-2016
DEFINITION  M04260:30:000000000-D0UL6:1:1101:11471:16952 2:N:0:142.
ACCESSION   geneious|urn:local:.:f-67xmf44:235
VERSION     geneious|urn:local:.:f-67xmf44:235
KEYWORDS    .
SOURCE      
  ORGANISM  
            .
FEATURES             Location/Qualifiers
ORIGIN      
        1 ctttaagagg attgaatcca aatttgctag tttcagagat aaacaaatta atggaatgta
       61 atccagatct ctcagatagc gtttatgata ctgtgactcc accgcctatg tgtttaaagc
      121 aaatggattt aaaggagatg tattctgtac a
//
LOCUS       M04260:30:000000         151 bp    DNA     linear   UNA 22-SEP-2016
DEFINITION  M04260:30:000000000-D0UL6:1:1101:4541:9175 2:N:0:142.
ACCESSION   geneious|urn:local:.:f-67xmf44:236
VERSION     geneious|urn:local:.:f-67xmf44:236
KEYWORDS    .
SOURCE      
  ORGANISM  
            .
FEATURES             Location/Qualifiers
ORIGIN      
        1 ctttaagagg attgaatcca aatttgctag tttcagagat aaacaaatta atggaatgta
       61 atccagatct ctcagatagc gtttatgata ctgtgactcc accgcctatg tgtttaaagc
      121 aaatggattt aaaggagatg tattctgtac a
//
LOCUS       M04260:30:000000         151 bp    DNA     linear   UNA 22-SEP-2016
DEFINITION  M04260:30:000000000-D0UL6:1:1102:9959:21366 2:N:0:142.
ACCESSION   geneious|urn:local:.:f-67xmf44:237
VERSION     geneious|urn:local:.:f-67xmf44:237
KEYWORDS    .
SOURCE      
  ORGANISM  
            .
FEATURES             Location/Qualifiers
ORIGIN      
        1 ctttaagagg attgaatcca aatttgctag tttcagagat aaacaaatta atggaatgta
       61 atccagatct ctcagatagc gtttatgata ctgtgactcc accgcctatg tgtttaaagc
      121 aaatggattt aaaggagatg tattctgtac a
//
LOCUS       M04260:30:000000         151 bp    DNA     linear   UNA 22-SEP-2016
DEFINITION  M04260:30:000000000-D0UL6:1:1102:22557:3591 1:N:0:142.
ACCESSION   geneious|urn:local:.:f-67xmf44:238
VERSION     geneious|urn:local:.:f-67xmf44:238
KEYWORDS    .
SOURCE      
  ORGANISM  
            .
FEATURES             Location/Qualifiers
ORIGIN      
        1 ctttaagagg attgaatcca aatttgctag tttcagagat aaacaaatta atggaatgta
       61 atccagatct ctcagatagc gtttatgata ctgtgactcc accgcctatg tgtttaaagc
      121 aaatggattt aaaggagatg tattctgtac a
//
LOCUS       M04260:30:000000          60 bp    DNA     linear   UNA 22-SEP-2016
DEFINITION  M04260:30:000000000-D0UL6:1:1101:22180:18887 2:N:0:142.
ACCESSION   geneious|urn:local:.:f-67xmf44:239
VERSION     geneious|urn:local:.:f-67xmf44:239
KEYWORDS    .
SOURCE      
  ORGANISM  
            .
FEATURES             Location/Qualifiers
ORIGIN      
        1 gtacagaata catctccttt aaatccattt gctttaaaca cataggcggt ggagtcacag
//
LOCUS       M04260:30:000000          60 bp    DNA     linear   UNA 22-SEP-2016
DEFINITION  M04260:30:000000000-D0UL6:1:1101:22180:18887 1:N:0:142.
ACCESSION   geneious|urn:local:.:f-67xmf44:240
VERSION     geneious|urn:local:.:f-67xmf44:240
KEYWORDS    .
SOURCE      
  ORGANISM  
            .
FEATURES             Location/Qualifiers
ORIGIN      
        1 ctgtgactcc accgcctatg tgtttaaagc aaatggattt aaaggagatg tattctgtac
//
LOCUS       M04260:30:000000          62 bp    DNA     linear   UNA 22-SEP-2016
DEFINITION  M04260:30:000000000-D0UL6:1:1101:7977:11019 2:N:0:142.
ACCESSION   geneious|urn:local:.:f-67xmf44:241
VERSION     geneious|urn:local:.:f-67xmf44:241
KEYWORDS    .
SOURCE      
  ORGANISM  
            .
FEATURES             Location/Qualifiers
ORIGIN      
        1 gtacagaata catctccttt aaatccattt gctttaaaca cataggcggt ggagtcacag
       61 ta
//
LOCUS       M04260:30:000000          62 bp    DNA     linear   UNA 22-SEP-2016
DEFINITION  M04260:30:000000000-D0UL6:1:1101:7977:11019 1:N:0:142.
ACCESSION   geneious|urn:local:.:f-67xmf44:242
VERSION     geneious|urn:local:.:f-67xmf44:242
KEYWORDS    .
SOURCE      
  ORGANISM  
            .
FEATURES             Location/Qualifiers
ORIGIN      
        1 tactgtgact ccaccgccta tgtgtttaaa gcaaatggat ttaaaggaga tgtattctgt
       61 ac
//
LOCUS       M04260:30:000000          68 bp    DNA     linear   UNA 22-SEP-2016
DEFINITION  M04260:30:000000000-D0UL6:1:1102:8325:4924 2:N:0:142.
ACCESSION   geneious|urn:local:.:f-67xmf44:243
VERSION     geneious|urn:local:.:f-67xmf44:243
KEYWORDS    .
SOURCE      
  ORGANISM  
            .
FEATURES             Location/Qualifiers
ORIGIN      
        1 gtacagaata catctccttt aaatccattt gctttaaaca cataggcggt ggagtcacag
       61 tatcataa
//
LOCUS       M04260:30:000000          68 bp    DNA     linear   UNA 22-SEP-2016
DEFINITION  M04260:30:000000000-D0UL6:1:1102:8325:4924 1:N:0:142.
ACCESSION   geneious|urn:local:.:f-67xmf44:244
VERSION     geneious|urn:local:.:f-67xmf44:244
KEYWORDS    .
SOURCE      
  ORGANISM  
            .
FEATURES             Location/Qualifiers
ORIGIN      
        1 ttatgatact gtgactccac cgcctatgtg tttaaagcaa atggatttaa aggagatgta
       61 ttctgtac
//
LOCUS       M04260:30:000000          68 bp    DNA     linear   UNA 22-SEP-2016
DEFINITION  M04260:30:000000000-D0UL6:1:1101:13057:12933 2:N:0:142.
ACCESSION   geneious|urn:local:.:f-67xmf44:245
VERSION     geneious|urn:local:.:f-67xmf44:245
KEYWORDS    .
SOURCE      
  ORGANISM  
            .
FEATURES             Location/Qualifiers
ORIGIN      
        1 gtacagaata catctccttt aaatccattt gctttaaaca cataggcggt ggagtcacag
       61 taccataa
//
LOCUS       M04260:30:000000          68 bp    DNA     linear   UNA 22-SEP-2016
DEFINITION  M04260:30:000000000-D0UL6:1:1101:13057:12933 1:N:0:142.
ACCESSION   geneious|urn:local:.:f-67xmf44:246
VERSION     geneious|urn:local:.:f-67xmf44:246
KEYWORDS    .
SOURCE      
  ORGANISM  
            .
FEATURES             Location/Qualifiers
ORIGIN      
        1 ttatggtact gtgactccac cgcctatgtg tttaaagcaa atggatttaa aggagatgta
       61 ttctgtac
//
LOCUS       M04260:30:000000          70 bp    DNA     linear   UNA 22-SEP-2016
DEFINITION  M04260:30:000000000-D0UL6:1:1101:23454:19566 2:N:0:142.
ACCESSION   geneious|urn:local:.:f-67xmf44:247
VERSION     geneious|urn:local:.:f-67xmf44:247
KEYWORDS    .
SOURCE      
  ORGANISM  
            .
FEATURES             Location/Qualifiers
ORIGIN      
        1 gtttatgata ctgtgactcc accgcctatg tgtttaaagc aaatggattt aaaggagatg
       61 tattctgtac
//
LOCUS       M04260:30:000000          70 bp    DNA     linear   UNA 22-SEP-2016
DEFINITION  M04260:30:000000000-D0UL6:1:1101:23454:19566 1:N:0:142.
ACCESSION   geneious|urn:local:.:f-67xmf44:248
VERSION     geneious|urn:local:.:f-67xmf44:248
KEYWORDS    .
SOURCE      
  ORGANISM  
            .
FEATURES             Location/Qualifiers
ORIGIN      
        1 gtacagaata catctccttt aaatccattt gctttaaaca cataggcggt ggagtcacag
       61 tatcataaac
//
LOCUS       M04260:30:000000          91 bp    DNA     linear   UNA 22-SEP-2016
DEFINITION  M04260:30:000000000-D0UL6:1:1101:18820:14853 2:N:0:142.
ACCESSION   geneious|urn:local:.:f-67xmf44:249
VERSION     geneious|urn:local:.:f-67xmf44:249
KEYWORDS    .
SOURCE      
  ORGANISM  
            .
FEATURES             Location/Qualifiers
ORIGIN      
        1 gtacagaata catctccttt aaatccattt gctttaaaca cataggcggt ggagtcacag
       61 tatcataaac gctatctgag agatctggat t
//
LOCUS       M04260:30:000000          91 bp    DNA     linear   UNA 22-SEP-2016
DEFINITION  M04260:30:000000000-D0UL6:1:1101:18820:14853 1:N:0:142.
ACCESSION   geneious|urn:local:.:f-67xmf44:250
VERSION     geneious|urn:local:.:f-67xmf44:250
KEYWORDS    .
SOURCE      
  ORGANISM  
            .
FEATURES             Location/Qualifiers
ORIGIN      
        1 aatccagatc tctcagatag cgtttatgat actgtgactc caccgcctat gtgtttaaag
       61 caaatggatt taaaggagat gtattctgta c
//
LOCUS       M04260:30:000000          95 bp    DNA     linear   UNA 22-SEP-2016
DEFINITION  M04260:30:000000000-D0UL6:1:1102:20337:18914 1:N:0:142.
ACCESSION   geneious|urn:local:.:f-67xmf44:251
VERSION     geneious|urn:local:.:f-67xmf44:251
KEYWORDS    .
SOURCE      
  ORGANISM  
            .
FEATURES             Location/Qualifiers
ORIGIN      
        1 atgtaatcca gatctctcag atagcgttta tgatactgtg actccaccgc ctatgtgttt
       61 aaagcaaatg gatttaaagg agatgtattc tgtac
//
LOCUS       M04260:30:000000          95 bp    DNA     linear   UNA 22-SEP-2016
DEFINITION  M04260:30:000000000-D0UL6:1:1101:20091:22701 1:N:0:142.
ACCESSION   geneious|urn:local:.:f-67xmf44:252
VERSION     geneious|urn:local:.:f-67xmf44:252
KEYWORDS    .
SOURCE      
  ORGANISM  
            .
FEATURES             Location/Qualifiers
ORIGIN      
        1 gtacagaata catctccttt aaatccattt gctttaaaca cataggcggt ggagtcacag
       61 tatcataaac gctatctgag agatctggat tacat
//
LOCUS       M04260:30:000000          95 bp    DNA     linear   UNA 22-SEP-2016
DEFINITION  M04260:30:000000000-D0UL6:1:1101:20091:22701 2:N:0:142.
ACCESSION   geneious|urn:local:.:f-67xmf44:253
VERSION     geneious|urn:local:.:f-67xmf44:253
KEYWORDS    .
SOURCE      
  ORGANISM  
            .
FEATURES             Location/Qualifiers
ORIGIN      
        1 atgtaatcca gatctctcag atagcgttta tgatactgtg actccaccgc ctatgtgttt
       61 aaagcaaatg gatttaaagg agatgtattc tgtac
//
LOCUS       M04260:30:000000          97 bp    DNA     linear   UNA 22-SEP-2016
DEFINITION  M04260:30:000000000-D0UL6:1:1102:22707:13628 2:N:0:142.
ACCESSION   geneious|urn:local:.:f-67xmf44:254
VERSION     geneious|urn:local:.:f-67xmf44:254
KEYWORDS    .
SOURCE      
  ORGANISM  
            .
FEATURES             Location/Qualifiers
ORIGIN      
        1 gaatgtaatc cagatctctc agatagcgtt tatgatactg tgactccacc gcctatgtgt
       61 ttaaagcaaa tggatttaaa ggagatgtat tctgtac
//
LOCUS       M04260:30:000000          97 bp    DNA     linear   UNA 22-SEP-2016
DEFINITION  M04260:30:000000000-D0UL6:1:1102:22707:13628 1:N:0:142.
ACCESSION   geneious|urn:local:.:f-67xmf44:255
VERSION     geneious|urn:local:.:f-67xmf44:255
KEYWORDS    .
SOURCE      
  ORGANISM  
            .
FEATURES             Location/Qualifiers
ORIGIN      
        1 gtacagaata catctccttt aaatccattt gctttaaaca cataggcggt ggagtcacag
       61 tatcataaac gctatctgag agatctggat tacattc
//
LOCUS       M04260:30:000000         105 bp    DNA     linear   UNA 22-SEP-2016
DEFINITION  M04260:30:000000000-D0UL6:1:1102:18748:23988 1:N:0:142.
ACCESSION   geneious|urn:local:.:f-67xmf44:256
VERSION     geneious|urn:local:.:f-67xmf44:256
KEYWORDS    .
SOURCE      
  ORGANISM  
            .
FEATURES             Location/Qualifiers
ORIGIN      
        1 gtacagaata catctccttt aaatccattt gctttaaaca cataggcggt ggagtcacag
       61 tatcataaaa gctatctgag agatctggat tacattccat taatt
//
LOCUS       M04260:30:000000         105 bp    DNA     linear   UNA 22-SEP-2016
DEFINITION  M04260:30:000000000-D0UL6:1:1102:18748:23988 2:N:0:142.
ACCESSION   geneious|urn:local:.:f-67xmf44:257
VERSION     geneious|urn:local:.:f-67xmf44:257
KEYWORDS    .
SOURCE      
  ORGANISM  
            .
FEATURES             Location/Qualifiers
ORIGIN      
        1 aattaatgga atgtaataca gatctctcag atagcgttta tgatactgtg actccaccgc
       61 atatgtgttt aaagcaaatg gatttaaagg agatgtattc tgtac
//
LOCUS       M04260:30:000000         115 bp    DNA     linear   UNA 22-SEP-2016
DEFINITION  M04260:30:000000000-D0UL6:1:1101:20186:13704 1:N:0:142.
ACCESSION   geneious|urn:local:.:f-67xmf44:258
VERSION     geneious|urn:local:.:f-67xmf44:258
KEYWORDS    .
SOURCE      
  ORGANISM  
            .
FEATURES             Location/Qualifiers
ORIGIN      
        1 gagataaaca aattaatgga atgtaatcca gatctctcag atagcgttta tgatactgtg
       61 actccaccgc ctatgtgttt aaagcaaatg gatttaaagg agatgtattc tgtac
//
LOCUS       M04260:30:000000         115 bp    DNA     linear   UNA 22-SEP-2016
DEFINITION  M04260:30:000000000-D0UL6:1:1101:20186:13704 2:N:0:142.
ACCESSION   geneious|urn:local:.:f-67xmf44:259
VERSION     geneious|urn:local:.:f-67xmf44:259
KEYWORDS    .
SOURCE      
  ORGANISM  
            .
FEATURES             Location/Qualifiers
ORIGIN      
        1 gtacagaata catctccttt aaatccattt gctttaaaca cataggcggt ggagtcacag
       61 tatcataaac gctatctgag agatctggat tacattccat taatttgttt atctc
//
LOCUS       M04260:30:000000         120 bp    DNA     linear   UNA 22-SEP-2016
DEFINITION  M04260:30:000000000-D0UL6:1:1101:27442:15211 1:N:0:142.
ACCESSION   geneious|urn:local:.:f-67xmf44:260
VERSION     geneious|urn:local:.:f-67xmf44:260
KEYWORDS    .
SOURCE      
  ORGANISM  
            .
FEATURES             Location/Qualifiers
ORIGIN      
        1 tttcagagat aaacaaatta atggaatgta atccagatct ctcagatagc gtttatgata
       61 ctgtgactcc accgcctatg tgtttaaagc aaatggattt aaaggagatg tattctgtac
//
LOCUS       M04260:30:000000         120 bp    DNA     linear   UNA 22-SEP-2016
DEFINITION  M04260:30:000000000-D0UL6:1:1101:27442:15211 2:N:0:142.
ACCESSION   geneious|urn:local:.:f-67xmf44:261
VERSION     geneious|urn:local:.:f-67xmf44:261
KEYWORDS    .
SOURCE      
  ORGANISM  
            .
FEATURES             Location/Qualifiers
ORIGIN      
        1 gtacagaata catctccttt aaatccattt gctttaaaca cataggcggt ggagtcacag
       61 tatcataaac gctatctgag agatctggat tacattccat taatttgttt atctctgaaa
//
LOCUS       M04260:30:000000         151 bp    DNA     linear   UNA 22-SEP-2016
DEFINITION  M04260:30:000000000-D0UL6:1:1101:26982:21250 1:N:0:142.
ACCESSION   geneious|urn:local:.:f-67xmf44:262
VERSION     geneious|urn:local:.:f-67xmf44:262
KEYWORDS    .
SOURCE      
  ORGANISM  
            .
FEATURES             Location/Qualifiers
ORIGIN      
        1 gtacagaata catctccttt aaatccattt gctttaaaca cataggcgga ggagctacag
       61 tatcataaac gataactcag agaattggct tacattccat taatttgttt atctcttaaa
      121 ctagcaaatt ttgaatcaat tcttttaaag a
//
LOCUS       M04260:30:000000         151 bp    DNA     linear   UNA 22-SEP-2016
DEFINITION  M04260:30:000000000-D0UL6:1:1101:11206:21415 2:N:0:142.
ACCESSION   geneious|urn:local:.:f-67xmf44:263
VERSION     geneious|urn:local:.:f-67xmf44:263
KEYWORDS    .
SOURCE      
  ORGANISM  
            .
FEATURES             Location/Qualifiers
ORIGIN      
        1 gtacagaata catctccttt aaatccattt gctttaacca cataggcggt ggagtcacag
       61 tatcataaac gctatctgag agatctggat tacattccat taatttgttt atctctgaaa
      121 ctagcaaatt tggattcaat cctcttaaag a
//
LOCUS       M04260:30:000000         151 bp    DNA     linear   UNA 22-SEP-2016
DEFINITION  M04260:30:000000000-D0UL6:1:1101:21755:10664 1:N:0:142.
ACCESSION   geneious|urn:local:.:f-67xmf44:264
VERSION     geneious|urn:local:.:f-67xmf44:264
KEYWORDS    .
SOURCE      
  ORGANISM  
            .
FEATURES             Location/Qualifiers
ORIGIN      
        1 gtacagaata catctccttt aaatccattt gctttaaaca cataggcggt ggagtcacag
       61 tatcataaac gctatctgag agatctggat tacattccat taatttgttt atctctgaaa
      121 ctagctaatt tggattcaat cctcttaaag a
//
LOCUS       M04260:30:000000         151 bp    DNA     linear   UNA 22-SEP-2016
DEFINITION  M04260:30:000000000-D0UL6:1:1102:16670:7599 1:N:0:142.
ACCESSION   geneious|urn:local:.:f-67xmf44:265
VERSION     geneious|urn:local:.:f-67xmf44:265
KEYWORDS    .
SOURCE      
  ORGANISM  
            .
FEATURES             Location/Qualifiers
ORIGIN      
        1 gtacagaata catctccttt aaatccattt gctttaaaca cataggcggt ggagtcacag
       61 tatcataaac gctatctgag agatctggat tacattccat taatttgttt atctctgaaa
      121 cttgcaaatt tggattcaat cctcttaaat a
//
LOCUS       M04260:30:000000         151 bp    DNA     linear   UNA 22-SEP-2016
DEFINITION  M04260:30:000000000-D0UL6:1:1102:7555:21588 2:N:0:142.
ACCESSION   geneious|urn:local:.:f-67xmf44:266
VERSION     geneious|urn:local:.:f-67xmf44:266
KEYWORDS    .
SOURCE      
  ORGANISM  
            .
FEATURES             Location/Qualifiers
ORIGIN      
        1 gtacagaata catctccttt aaatccattt gctttaaaca cataggcggt ggagtcacag
       61 tatcataaac gctatctgag agatctggat tacattccat taatttgttt atctccgaaa
      121 ctagcaaatt tggattcaat cctcttaaag a
//
LOCUS       M04260:30:000000         151 bp    DNA     linear   UNA 22-SEP-2016
DEFINITION  M04260:30:000000000-D0UL6:1:1102:4737:6776 2:N:0:142.
ACCESSION   geneious|urn:local:.:f-67xmf44:267
VERSION     geneious|urn:local:.:f-67xmf44:267
KEYWORDS    .
SOURCE      
  ORGANISM  
            .
FEATURES             Location/Qualifiers
ORIGIN      
        1 gtacagaata catctccttt aaatccattt gctttaaaca cataggcggt ggagtcacag
       61 tatcataaac gctatctgag agatctggat tacattccat taatttgttt atctctgaaa
      121 ctagcaaatt tggattcaat cctcttaaag a
//
LOCUS       M04260:30:000000         151 bp    DNA     linear   UNA 22-SEP-2016
DEFINITION  M04260:30:000000000-D0UL6:1:1101:10690:13818 1:N:0:142.
ACCESSION   geneious|urn:local:.:f-67xmf44:268
VERSION     geneious|urn:local:.:f-67xmf44:268
KEYWORDS    .
SOURCE      
  ORGANISM  
            .
FEATURES             Location/Qualifiers
ORIGIN      
        1 gtacagaata catctccttt aaatccattt gctttaaaca cataggcggt ggagtcacag
       61 tatcataaac gctatctgag agatctggat tacattccat taatttgttt atctctgaaa
      121 ctagcaaatt tggattcaat cctcttaaag a
//
LOCUS       M04260:30:000000         151 bp    DNA     linear   UNA 22-SEP-2016
DEFINITION  M04260:30:000000000-D0UL6:1:1101:4153:15439 1:N:0:142.
ACCESSION   geneious|urn:local:.:f-67xmf44:269
VERSION     geneious|urn:local:.:f-67xmf44:269
KEYWORDS    .
SOURCE      
  ORGANISM  
            .
FEATURES             Location/Qualifiers
ORIGIN      
        1 gtacagaata catctccttt aaatccattt gctttaaaca cataggcggt ggagtcacag
       61 tatcataaac gctatctgag agatctggat tacattccat taatttgttt atctctgaaa
      121 ctagcaaatt tggattcaat cctcttaaag a
//
LOCUS       M04260:30:000000         151 bp    DNA     linear   UNA 22-SEP-2016
DEFINITION  M04260:30:000000000-D0UL6:1:1101:10519:11432 1:N:0:142.
ACCESSION   geneious|urn:local:.:f-67xmf44:270
VERSION     geneious|urn:local:.:f-67xmf44:270
KEYWORDS    .
SOURCE      
  ORGANISM  
            .
FEATURES             Location/Qualifiers
ORIGIN      
        1 gtacagaata catctccttt aaatccattt gctttaaaca cataggcggt ggagtcacag
       61 tatcataaac gctatctgag agatctggat tacattccat taatttgttt atctctgaaa
      121 ctagcaaatt tggattcaat cctcttaaag a
//
LOCUS       M04260:30:000000         151 bp    DNA     linear   UNA 22-SEP-2016
DEFINITION  M04260:30:000000000-D0UL6:1:1101:20594:20818 1:N:0:142.
ACCESSION   geneious|urn:local:.:f-67xmf44:271
VERSION     geneious|urn:local:.:f-67xmf44:271
KEYWORDS    .
SOURCE      
  ORGANISM  
            .
FEATURES             Location/Qualifiers
ORIGIN      
        1 gtacagaata catctccttt aaatccattt gctttaaaca cataggcggt ggagtcacag
       61 tatcataaac gctatctgag agatctggat tacattccat taatttgttt atctctgaaa
      121 ctagcaaatt tggattcaat cctcttaaag a
//
LOCUS       M04260:30:000000         151 bp    DNA     linear   UNA 22-SEP-2016
DEFINITION  M04260:30:000000000-D0UL6:1:1101:24204:7269 1:N:0:142.
ACCESSION   geneious|urn:local:.:f-67xmf44:272
VERSION     geneious|urn:local:.:f-67xmf44:272
KEYWORDS    .
SOURCE      
  ORGANISM  
            .
FEATURES             Location/Qualifiers
ORIGIN      
        1 gtacagaata catctccttt aaatccattt gctttaaaca cataggcggt ggagtcacag
       61 tatcataaac gctatctgag agatctggat tacattccat taatttgttt atctctgaaa
      121 ctagcaaatt tggattcaat cctcttaaag a
//
LOCUS       M04260:30:000000         151 bp    DNA     linear   UNA 22-SEP-2016
DEFINITION  M04260:30:000000000-D0UL6:1:1102:13890:8587 2:N:0:142.
ACCESSION   geneious|urn:local:.:f-67xmf44:273
VERSION     geneious|urn:local:.:f-67xmf44:273
KEYWORDS    .
SOURCE      
  ORGANISM  
            .
FEATURES             Location/Qualifiers
ORIGIN      
        1 gtacagaata catctccttt aaatccattt gctttaaaca cataggcggt ggagtcacag
       61 tatcataaac gctatctgag agatctggat tacattccat taatttgttt atctctgaaa
      121 ctagcaaatt tggattcaat cctcttaaag t
//
LOCUS       M04260:30:000000         151 bp    DNA     linear   UNA 22-SEP-2016
DEFINITION  M04260:30:000000000-D0UL6:1:1102:23094:11071 1:N:0:142.
ACCESSION   geneious|urn:local:.:f-67xmf44:274
VERSION     geneious|urn:local:.:f-67xmf44:274
KEYWORDS    .
SOURCE      
  ORGANISM  
            .
FEATURES             Location/Qualifiers
ORIGIN      
        1 gtacagaata catctccttt aaatccattt gctttaaaca cataggcggt ggagtcacag
       61 tatcataaac gctatctgag agatctggat tacattccat taatttgttt atctctgaaa
      121 ctagcaaatt tggattcaat cctcttaaag a
//
LOCUS       M04260:30:000000         151 bp    DNA     linear   UNA 22-SEP-2016
DEFINITION  M04260:30:000000000-D0UL6:1:1101:18360:12395 2:N:0:142.
ACCESSION   geneious|urn:local:.:f-67xmf44:275
VERSION     geneious|urn:local:.:f-67xmf44:275
KEYWORDS    .
SOURCE      
  ORGANISM  
            .
FEATURES             Location/Qualifiers
ORIGIN      
        1 gtacagaata catctccttt aaatccattt gctttaaaca cataggcggt ggagtcacag
       61 tatcataaac gctatctgag agatctggat tacattccat taatttgttt atctctgaaa
      121 ctagcaaatt tggattcaat cctcttaaag a
//
LOCUS       M04260:30:000000         151 bp    DNA     linear   UNA 22-SEP-2016
DEFINITION  M04260:30:000000000-D0UL6:1:1102:28547:17896 1:N:0:142.
ACCESSION   geneious|urn:local:.:f-67xmf44:276
VERSION     geneious|urn:local:.:f-67xmf44:276
KEYWORDS    .
SOURCE      
  ORGANISM  
            .
FEATURES             Location/Qualifiers
ORIGIN      
        1 gtacagaata catctccttt aaatccattt gctttaaaca cataggcggt ggagtcacag
       61 tatcataaac gctatctgag agatctggat tacattccat taatttgttt atctctgaaa
      121 ctagcaaatt tggattcaat cctcttaaag a
//
LOCUS       M04260:30:000000         151 bp    DNA     linear   UNA 22-SEP-2016
DEFINITION  M04260:30:000000000-D0UL6:1:1101:7657:5488 1:N:0:142.
ACCESSION   geneious|urn:local:.:f-67xmf44:277
VERSION     geneious|urn:local:.:f-67xmf44:277
KEYWORDS    .
SOURCE      
  ORGANISM  
            .
FEATURES             Location/Qualifiers
ORIGIN      
        1 gtacagaata catctccttt aaatccattt gctttaaaca cataggcggt ggagtcacag
       61 tatcataaac gctatctgag agatctggat tacattccat taatttgttt ttctctgaaa
      121 ctagcaaatt tggattcaat cctcttaaag a
//
LOCUS       M04260:30:000000         151 bp    DNA     linear   UNA 22-SEP-2016
DEFINITION  M04260:30:000000000-D0UL6:1:1102:13877:5455 2:N:0:142.
ACCESSION   geneious|urn:local:.:f-67xmf44:278
VERSION     geneious|urn:local:.:f-67xmf44:278
KEYWORDS    .
SOURCE      
  ORGANISM  
            .
FEATURES             Location/Qualifiers
ORIGIN      
        1 gtacagaata catctccttt aaatccattt gctttaaaca cataggcggt ggagtcacag
       61 tatcataaac gctatctgag agatctggat tacattccat taatttgttt atctctgaaa
      121 ctagcaaatt tggattcaat cctcttaaag a
//
LOCUS       M04260:30:000000         151 bp    DNA     linear   UNA 22-SEP-2016
DEFINITION  M04260:30:000000000-D0UL6:1:1101:11670:11730 1:N:0:142.
ACCESSION   geneious|urn:local:.:f-67xmf44:279
VERSION     geneious|urn:local:.:f-67xmf44:279
KEYWORDS    .
SOURCE      
  ORGANISM  
            .
FEATURES             Location/Qualifiers
ORIGIN      
        1 gtacagaata catctccttt aaatccattt gctttaaaca cataggcggt ggagtcacag
       61 tatcataaac gctatctgag agatctggat tacattccat taatttgttt atctctgaaa
      121 ctagcaaatt tggattcaat cctcttaaag a
//
LOCUS       M04260:30:000000         151 bp    DNA     linear   UNA 22-SEP-2016
DEFINITION  M04260:30:000000000-D0UL6:1:1101:2158:17120 1:N:0:142.
ACCESSION   geneious|urn:local:.:f-67xmf44:280
VERSION     geneious|urn:local:.:f-67xmf44:280
KEYWORDS    .
SOURCE      
  ORGANISM  
            .
FEATURES             Location/Qualifiers
ORIGIN      
        1 gtacagaata catctccttt aaatccattt gctttaaaca cataggcggt ggagtcacag
       61 tatcataaac gctatctgag agatctggat tacattccat taatttgttt atctctgaaa
      121 ctagcaaatt tggattcaat cctcttaaag a
//
LOCUS       M04260:30:000000         151 bp    DNA     linear   UNA 22-SEP-2016
DEFINITION  M04260:30:000000000-D0UL6:1:1102:18579:16541 2:N:0:142.
ACCESSION   geneious|urn:local:.:f-67xmf44:281
VERSION     geneious|urn:local:.:f-67xmf44:281
KEYWORDS    .
SOURCE      
  ORGANISM  
            .
FEATURES             Location/Qualifiers
ORIGIN      
        1 gtacagaata catctccttt aaatccattt gctttaaaca cataggcggt ggagtcacag
       61 tatcataaac gctatctgag agatctggat tacattccat taatttgttt atctctgaaa
      121 ctagcaaatt tggattcaat cctcttaaag a
//
LOCUS       M04260:30:000000         151 bp    DNA     linear   UNA 22-SEP-2016
DEFINITION  M04260:30:000000000-D0UL6:1:1102:19472:27764 1:N:0:142.
ACCESSION   geneious|urn:local:.:f-67xmf44:282
VERSION     geneious|urn:local:.:f-67xmf44:282
KEYWORDS    .
SOURCE      
  ORGANISM  
            .
FEATURES             Location/Qualifiers
ORIGIN      
        1 gtacagaata catctccttt aaatccattt gctttaaaca cataggcggt ggagtcacag
       61 tatcataaac gctatctgag agatctggat tacattccat taatttgttt atctctgaaa
      121 ctagcaaatt tggattcaat cctcttgaag a
//
LOCUS       M04260:30:000000         151 bp    DNA     linear   UNA 22-SEP-2016
DEFINITION  M04260:30:000000000-D0UL6:1:1101:9306:16466 1:N:0:142.
ACCESSION   geneious|urn:local:.:f-67xmf44:283
VERSION     geneious|urn:local:.:f-67xmf44:283
KEYWORDS    .
SOURCE      
  ORGANISM  
            .
FEATURES             Location/Qualifiers
ORIGIN      
        1 gtacagaata catctccttt aaatccattt gctttaaaca cataggcggt ggaggcacaa
       61 tatcataaac gctatttgag agagctggat taaattccat ttatttgttt atctctgaaa
      121 ctagcaaatt tggattcaat cctcttaaag a
//
LOCUS       M04260:30:000000         150 bp    DNA     linear   UNA 22-SEP-2016
DEFINITION  M04260:30:000000000-D0UL6:1:1101:24319:10021 1:N:0:142.
ACCESSION   geneious|urn:local:.:f-67xmf44:284
VERSION     geneious|urn:local:.:f-67xmf44:284
KEYWORDS    .
SOURCE      
  ORGANISM  
            .
FEATURES             Location/Qualifiers
ORIGIN      
        1 tctttaagag gattgaatcc aaatttgcta gtttcagaga taaacaaatt aatggaatgt
       61 aatccagatc tctcagatag cgtttatgat actgtgactc caccgccctg tctcttatac
      121 acactccgag cccacgagac atgcgcagat
//
LOCUS       M04260:30:000000         150 bp    DNA     linear   UNA 22-SEP-2016
DEFINITION  M04260:30:000000000-D0UL6:1:1102:12312:14608 1:N:0:142.
ACCESSION   geneious|urn:local:.:f-67xmf44:285
VERSION     geneious|urn:local:.:f-67xmf44:285
KEYWORDS    .
SOURCE      
  ORGANISM  
            .
FEATURES             Location/Qualifiers
ORIGIN      
        1 tctttaagag gattgaatcc aaatttgcta gtttcagaga taaacaaatt aatggaatgt
       61 aatccagatc tctcagatag cgtttatgat actgtgactc caccgcctat gtgtttaaag
      121 caaatggatt taaaggagat gtattctgta
//
LOCUS       M04260:30:000000         150 bp    DNA     linear   UNA 22-SEP-2016
DEFINITION  M04260:30:000000000-D0UL6:1:1102:22271:14562 2:N:0:142.
ACCESSION   geneious|urn:local:.:f-67xmf44:286
VERSION     geneious|urn:local:.:f-67xmf44:286
KEYWORDS    .
SOURCE      
  ORGANISM  
            .
FEATURES             Location/Qualifiers
ORIGIN      
        1 tctttaagag gattgaatcc aaatttgcta gtttcagaga taaacaaatt aatggaatgt
       61 aatccagatc tctcagatag cgtttatgat actgtgactc caccgcctat gtgtttaaag
      121 caaatggatt taaaggagat gtattctgta
//
LOCUS       M04260:30:000000         151 bp    DNA     linear   UNA 22-SEP-2016
DEFINITION  M04260:30:000000000-D0UL6:1:1101:23417:19987 2:N:0:142.
ACCESSION   geneious|urn:local:.:f-67xmf44:287
VERSION     geneious|urn:local:.:f-67xmf44:287
KEYWORDS    .
SOURCE      
  ORGANISM  
            .
FEATURES             Location/Qualifiers
ORIGIN      
        1 atctttaaga ggattgaatc caaatttgct agtttcagag ataaacaaat taatggaatg
       61 taatccagat ctctcagata gcgtttatga tactgtgact ccaccgccta tgtgtttaaa
      121 gcaaatggat ttaaaggaga tgtattctgt a
//
LOCUS       M04260:30:000000         151 bp    DNA     linear   UNA 22-SEP-2016
DEFINITION  M04260:30:000000000-D0UL6:1:1102:10830:3294 1:N:0:142.
ACCESSION   geneious|urn:local:.:f-67xmf44:288
VERSION     geneious|urn:local:.:f-67xmf44:288
KEYWORDS    .
SOURCE      
  ORGANISM  
            .
FEATURES             Location/Qualifiers
ORIGIN      
        1 atctttaaga ggattgaatc caaatttgct agtttcagag ataaacaaat taatggaatg
       61 taatccagat ctctcagata gcgtttatga tactgtgact ccaccgccta tgtgtttaaa
      121 gcaaatggat ttaaaggaga tgtattctgt a
//
LOCUS       M04260:30:000000         151 bp    DNA     linear   UNA 22-SEP-2016
DEFINITION  M04260:30:000000000-D0UL6:1:1101:9306:16466 2:N:0:142.
ACCESSION   geneious|urn:local:.:f-67xmf44:289
VERSION     geneious|urn:local:.:f-67xmf44:289
KEYWORDS    .
SOURCE      
  ORGANISM  
            .
FEATURES             Location/Qualifiers
ORIGIN      
        1 atctttaaga ggattgaatc caaatttgct agtttcagag ataaacaaat taatggaatg
       61 taatccagat ctctcagata gcgtttatga tactgtgact ccaccgccta tgtgtttaaa
      121 gcaaatggat ttaaaggaga tgtattctgt a
//
LOCUS       M04260:30:000000         151 bp    DNA     linear   UNA 22-SEP-2016
DEFINITION  M04260:30:000000000-D0UL6:1:1101:9967:18835 2:N:0:142.
ACCESSION   geneious|urn:local:.:f-67xmf44:290
VERSION     geneious|urn:local:.:f-67xmf44:290
KEYWORDS    .
SOURCE      
  ORGANISM  
            .
FEATURES             Location/Qualifiers
ORIGIN      
        1 atctttaaga ggattgaatc caaatttgct agtttcagag ataaacaaat taatggaatg
       61 taatccagat ctctcagata gcgtttatga tactgtgact ccaccgccta tgcgtttaaa
      121 gcaaatggat ttaaaggaga tgtattctgt a
//
LOCUS       M04260:30:000000         151 bp    DNA     linear   UNA 22-SEP-2016
DEFINITION  M04260:30:000000000-D0UL6:1:1102:5604:11690 1:N:0:142.
ACCESSION   geneious|urn:local:.:f-67xmf44:291
VERSION     geneious|urn:local:.:f-67xmf44:291
KEYWORDS    .
SOURCE      
  ORGANISM  
            .
FEATURES             Location/Qualifiers
ORIGIN      
        1 atctttaaga ggattgaatc caaatttgct agtttcagag ataaacaaat taatggaatg
       61 taatccagat ctctcagata gcgtttatga tactgtgact ccaccgccta tgtgtttaaa
      121 gcaaatggat ttaaaggagt tgtattttga a
//
LOCUS       M04260:30:000000         151 bp    DNA     linear   UNA 22-SEP-2016
DEFINITION  M04260:30:000000000-D0UL6:1:1102:20203:19936 2:N:0:142.
ACCESSION   geneious|urn:local:.:f-67xmf44:292
VERSION     geneious|urn:local:.:f-67xmf44:292
KEYWORDS    .
SOURCE      
  ORGANISM  
            .
FEATURES             Location/Qualifiers
ORIGIN      
        1 atctttaaga ggattgaatc caaatttgct agtttcagag ataaacaaat taatggaatg
       61 taatccagat ctctcagata gcgtttatga tactgtgact ccaccgccta tgtgtttaaa
      121 gcaaatggat ttaaaggaga tgtattctgt a
//
LOCUS       M04260:30:000000          83 bp    DNA     linear   UNA 22-SEP-2016
DEFINITION  M04260:30:000000000-D0UL6:1:1101:26264:20325 1:N:0:142.
ACCESSION   geneious|urn:local:.:f-67xmf44:293
VERSION     geneious|urn:local:.:f-67xmf44:293
KEYWORDS    .
SOURCE      
  ORGANISM  
            .
FEATURES             Location/Qualifiers
ORIGIN      
        1 acagaataca tctcctttaa atccatttgc tttaaacaca taggcggtgg agtcacagta
       61 tcataaacgc tatctgagag atc
//
LOCUS       M04260:30:000000          83 bp    DNA     linear   UNA 22-SEP-2016
DEFINITION  M04260:30:000000000-D0UL6:1:1101:26264:20325 2:N:0:142.
ACCESSION   geneious|urn:local:.:f-67xmf44:294
VERSION     geneious|urn:local:.:f-67xmf44:294
KEYWORDS    .
SOURCE      
  ORGANISM  
            .
FEATURES             Location/Qualifiers
ORIGIN      
        1 gatctctcag atagcgttta tgatactgtg actccaccgc ctatgtgttt aaagcaaatg
       61 gatttaaagg agatgtattc tgt
//
LOCUS       M04260:30:000000         151 bp    DNA     linear   UNA 22-SEP-2016
DEFINITION  M04260:30:000000000-D0UL6:1:1102:7984:23145 2:N:0:142.
ACCESSION   geneious|urn:local:.:f-67xmf44:295
VERSION     geneious|urn:local:.:f-67xmf44:295
KEYWORDS    .
SOURCE      
  ORGANISM  
            .
FEATURES             Location/Qualifiers
ORIGIN      
        1 acagaataca tctcctttaa atccatttgc tttaaacaca taggcggtgg agtcacagta
       61 tcataaacgc tatctgagag atctggatta cattccatta atttgtttat ctctgaaact
      121 agcaaatttg gattcaatcc tcttaaagat t
//
LOCUS       M04260:30:000000         151 bp    DNA     linear   UNA 22-SEP-2016
DEFINITION  M04260:30:000000000-D0UL6:1:1101:9189:18255 1:N:0:142.
ACCESSION   geneious|urn:local:.:f-67xmf44:296
VERSION     geneious|urn:local:.:f-67xmf44:296
KEYWORDS    .
SOURCE      
  ORGANISM  
            .
FEATURES             Location/Qualifiers
ORIGIN      
        1 acagaataca tctcctttaa atccatttgc tttaaacaca taggcggtgg agtcacagta
       61 tcataaacgc tatctgagag atctggatta cattccatta atttgtttat ctctgaaact
      121 agcaaatttg gattcaatcc tcttaaagat t
//
LOCUS       M04260:30:000000         151 bp    DNA     linear   UNA 22-SEP-2016
DEFINITION  M04260:30:000000000-D0UL6:1:1102:3142:11467 2:N:0:142.
ACCESSION   geneious|urn:local:.:f-67xmf44:297
VERSION     geneious|urn:local:.:f-67xmf44:297
KEYWORDS    .
SOURCE      
  ORGANISM  
            .
FEATURES             Location/Qualifiers
ORIGIN      
        1 acagaataca tctactttaa atccatttgc tttaaacaca taggcggtgg agacacagta
       61 tcataaacgc tatctgagag atctggatta cattccatta atttgtttat ctctgaaact
      121 agcaaatttg gattcaatcc tcttaaagat t
//
LOCUS       M04260:30:000000         151 bp    DNA     linear   UNA 22-SEP-2016
DEFINITION  M04260:30:000000000-D0UL6:1:1102:21413:25094 2:N:0:142.
ACCESSION   geneious|urn:local:.:f-67xmf44:298
VERSION     geneious|urn:local:.:f-67xmf44:298
KEYWORDS    .
SOURCE      
  ORGANISM  
            .
FEATURES             Location/Qualifiers
ORIGIN      
        1 acagaataca tctcctttaa atccatttgc tttaaacaca taggcggtgg agtcacagta
       61 tcataaacgc tatctgagag atctggatta cattccatta atttgtttat ctctgaaact
      121 agcaaatttg gattcaatcc tcttaaagat t
//
LOCUS       M04260:30:000000         151 bp    DNA     linear   UNA 22-SEP-2016
DEFINITION  M04260:30:000000000-D0UL6:1:1102:7139:13875 2:N:0:142.
ACCESSION   geneious|urn:local:.:f-67xmf44:299
VERSION     geneious|urn:local:.:f-67xmf44:299
KEYWORDS    .
SOURCE      
  ORGANISM  
            .
FEATURES             Location/Qualifiers
ORIGIN      
        1 acagaataca tctcctttaa atccatttgc tttaaacaca taggcggcgg agtcacagca
       61 tcataaacgc tttctgagag atctggatta cattacatta ttttgtttat ctctgaaact
      121 aacaaatttt gattcaattc tcttaaagat t
//
LOCUS       M04260:30:000000          42 bp    DNA     linear   UNA 22-SEP-2016
DEFINITION  M04260:30:000000000-D0UL6:1:1102:14545:28308 1:N:0:142.
ACCESSION   geneious|urn:local:.:f-67xmf44:300
VERSION     geneious|urn:local:.:f-67xmf44:300
KEYWORDS    .
SOURCE      
  ORGANISM  
            .
FEATURES             Location/Qualifiers
ORIGIN      
        1 gcctatgtgt ttaaagcaaa tggatttaaa ggagatgtat tc
//
LOCUS       M04260:30:000000          42 bp    DNA     linear   UNA 22-SEP-2016
DEFINITION  M04260:30:000000000-D0UL6:1:1102:14545:28308 2:N:0:142.
ACCESSION   geneious|urn:local:.:f-67xmf44:301
VERSION     geneious|urn:local:.:f-67xmf44:301
KEYWORDS    .
SOURCE      
  ORGANISM  
            .
FEATURES             Location/Qualifiers
ORIGIN      
        1 gaatacatct cctttaaatc catttgcttt aaacacatag gc
//
LOCUS       M04260:30:000000          57 bp    DNA     linear   UNA 22-SEP-2016
DEFINITION  M04260:30:000000000-D0UL6:1:1102:19812:17067 1:N:0:142.
ACCESSION   geneious|urn:local:.:f-67xmf44:302
VERSION     geneious|urn:local:.:f-67xmf44:302
KEYWORDS    .
SOURCE      
  ORGANISM  
            .
FEATURES             Location/Qualifiers
ORIGIN      
        1 tactgtgact ccaccgccta tgtgtttaaa gcaaatggat ttaaaggaga tgtattc
//
LOCUS       M04260:30:000000          57 bp    DNA     linear   UNA 22-SEP-2016
DEFINITION  M04260:30:000000000-D0UL6:1:1102:19812:17067 2:N:0:142.
ACCESSION   geneious|urn:local:.:f-67xmf44:303
VERSION     geneious|urn:local:.:f-67xmf44:303
KEYWORDS    .
SOURCE      
  ORGANISM  
            .
FEATURES             Location/Qualifiers
ORIGIN      
        1 gaatacatct cctttaaatc catttgcttt aaacacatag gcggtggagt cacagta
//
LOCUS       M04260:30:000000          75 bp    DNA     linear   UNA 22-SEP-2016
DEFINITION  M04260:30:000000000-D0UL6:1:1102:8528:3942 1:N:0:142.
ACCESSION   geneious|urn:local:.:f-67xmf44:304
VERSION     geneious|urn:local:.:f-67xmf44:304
KEYWORDS    .
SOURCE      
  ORGANISM  
            .
FEATURES             Location/Qualifiers
ORIGIN      
        1 ctcagatagc gtttatgata ctgtgactcc accgcctatg tgtttaaagc aaatggattt
       61 aaaggagatg tattc
//
LOCUS       M04260:30:000000          75 bp    DNA     linear   UNA 22-SEP-2016
DEFINITION  M04260:30:000000000-D0UL6:1:1102:8528:3942 2:N:0:142.
ACCESSION   geneious|urn:local:.:f-67xmf44:305
VERSION     geneious|urn:local:.:f-67xmf44:305
KEYWORDS    .
SOURCE      
  ORGANISM  
            .
FEATURES             Location/Qualifiers
ORIGIN      
        1 gaatacatct cctttaaatc catttgcttt aaacacatag gcggtggagt cacagtatca
       61 taaacgctat ctgag
//
LOCUS       M04260:30:000000          77 bp    DNA     linear   UNA 22-SEP-2016
DEFINITION  M04260:30:000000000-D0UL6:1:1102:15108:24313 1:N:0:142.
ACCESSION   geneious|urn:local:.:f-67xmf44:306
VERSION     geneious|urn:local:.:f-67xmf44:306
KEYWORDS    .
SOURCE      
  ORGANISM  
            .
FEATURES             Location/Qualifiers
ORIGIN      
        1 gaatacatct cctttaaatc catttgcttt acacacatag gcggtggagt cacagtatca
       61 taaacgctat cttagag
//
LOCUS       M04260:30:000000          77 bp    DNA     linear   UNA 22-SEP-2016
DEFINITION  M04260:30:000000000-D0UL6:1:1102:15108:24313 2:N:0:142.
ACCESSION   geneious|urn:local:.:f-67xmf44:307
VERSION     geneious|urn:local:.:f-67xmf44:307
KEYWORDS    .
SOURCE      
  ORGANISM  
            .
FEATURES             Location/Qualifiers
ORIGIN      
        1 ctctcagata gcgtttatga tactgtgact ccaccgccta tgtgtttaaa gcaaatggat
       61 ttaaaggaga tgtattc
//
LOCUS       M04260:30:000000          88 bp    DNA     linear   UNA 22-SEP-2016
DEFINITION  M04260:30:000000000-D0UL6:1:1102:27073:8854 2:N:0:142.
ACCESSION   geneious|urn:local:.:f-67xmf44:308
VERSION     geneious|urn:local:.:f-67xmf44:308
KEYWORDS    .
SOURCE      
  ORGANISM  
            .
FEATURES             Location/Qualifiers
ORIGIN      
        1 gaatacatct cctttaaatc catttgcttt aaacacatag gcggtggagt cacagtatca
       61 taaacgctat ctgagagatc tggattac
//
LOCUS       M04260:30:000000          88 bp    DNA     linear   UNA 22-SEP-2016
DEFINITION  M04260:30:000000000-D0UL6:1:1102:27073:8854 1:N:0:142.
ACCESSION   geneious|urn:local:.:f-67xmf44:309
VERSION     geneious|urn:local:.:f-67xmf44:309
KEYWORDS    .
SOURCE      
  ORGANISM  
            .
FEATURES             Location/Qualifiers
ORIGIN      
        1 gtaatccaga tctctcagat agcgtttatg atactgtgac tccaccgcct atgtgtttaa
       61 agcaaatgga tttaaaggag atgtattc
//
LOCUS       M04260:30:000000         100 bp    DNA     linear   UNA 22-SEP-2016
DEFINITION  M04260:30:000000000-D0UL6:1:1102:17573:25821 1:N:0:142.
ACCESSION   geneious|urn:local:.:f-67xmf44:310
VERSION     geneious|urn:local:.:f-67xmf44:310
KEYWORDS    .
SOURCE      
  ORGANISM  
            .
FEATURES             Location/Qualifiers
ORIGIN      
        1 aattaatgga atgtaatcca gatctctcag atagcgttta tgatactgtg actccaccgc
       61 ctatgtgttt aaagcaaatg gatttaaagg agatgtattc
//
LOCUS       M04260:30:000000         100 bp    DNA     linear   UNA 22-SEP-2016
DEFINITION  M04260:30:000000000-D0UL6:1:1102:17573:25821 2:N:0:142.
ACCESSION   geneious|urn:local:.:f-67xmf44:311
VERSION     geneious|urn:local:.:f-67xmf44:311
KEYWORDS    .
SOURCE      
  ORGANISM  
            .
FEATURES             Location/Qualifiers
ORIGIN      
        1 gaatacatct cctttaaatc catttgcttt aaacacatag gcggtggagt cacagtatca
       61 taaacgctat ctgagagatc tggattacat tccattaatt
//
LOCUS       M04260:30:000000         102 bp    DNA     linear   UNA 22-SEP-2016
DEFINITION  M04260:30:000000000-D0UL6:1:1101:5917:8158 1:N:0:142.
ACCESSION   geneious|urn:local:.:f-67xmf44:312
VERSION     geneious|urn:local:.:f-67xmf44:312
KEYWORDS    .
SOURCE      
  ORGANISM  
            .
FEATURES             Location/Qualifiers
ORIGIN      
        1 caaattaatg gaatgtaatc cagatctctc agatagcgtt tatgatactg tgactccacc
       61 gcctatgtgt ttaaagcaaa tggatttaaa ggagatgtat tc
//
LOCUS       M04260:30:000000         102 bp    DNA     linear   UNA 22-SEP-2016
DEFINITION  M04260:30:000000000-D0UL6:1:1101:5917:8158 2:N:0:142.
ACCESSION   geneious|urn:local:.:f-67xmf44:313
VERSION     geneious|urn:local:.:f-67xmf44:313
KEYWORDS    .
SOURCE      
  ORGANISM  
            .
FEATURES             Location/Qualifiers
ORIGIN      
        1 gaatacatct cctttaaatc catttgcttt aaacacatag gcggtggagt cacagtatca
       61 taaacgctat ctgagagatc tggattacat tccattaatt tg
//
LOCUS       M04260:30:000000         150 bp    DNA     linear   UNA 22-SEP-2016
DEFINITION  M04260:30:000000000-D0UL6:1:1101:16069:19297 1:N:0:142.
ACCESSION   geneious|urn:local:.:f-67xmf44:314
VERSION     geneious|urn:local:.:f-67xmf44:314
KEYWORDS    .
SOURCE      
  ORGANISM  
            .
FEATURES             Location/Qualifiers
ORIGIN      
        1 gaatacatct cctttaaatc catttgcttt aaacacatag gcggtggagt cacagtatca
       61 taaacgctat ctgagagatc tggattacat tccattaatt tgtttatctc tgaaactagc
      121 aaatttggat tcaatcctct taaagattcc
//
LOCUS       M04260:30:000000         150 bp    DNA     linear   UNA 22-SEP-2016
DEFINITION  M04260:30:000000000-D0UL6:1:1102:19579:8786 2:N:0:142.
ACCESSION   geneious|urn:local:.:f-67xmf44:315
VERSION     geneious|urn:local:.:f-67xmf44:315
KEYWORDS    .
SOURCE      
  ORGANISM  
            .
FEATURES             Location/Qualifiers
ORIGIN      
        1 gaatacatct cctttaaatc catttgcttt aaacacatag gcggtggagt cacagtatca
       61 taaacgctat ctgagagatc tggattacat tccattaatt tgtttatctc tgaaactagc
      121 aaatttggat tcaatcctct taaagattcc
//
LOCUS       M04260:30:000000         150 bp    DNA     linear   UNA 22-SEP-2016
DEFINITION  M04260:30:000000000-D0UL6:1:1102:24916:22187 1:N:0:142.
ACCESSION   geneious|urn:local:.:f-67xmf44:316
VERSION     geneious|urn:local:.:f-67xmf44:316
KEYWORDS    .
SOURCE      
  ORGANISM  
            .
FEATURES             Location/Qualifiers
ORIGIN      
        1 gaatacatct cctttaaatc catttgcttt aaacacatag gcggtggagt cacagtatca
       61 taaacgctat ctgagagatc tggattacat tccattaatt tgtttatctc tgaaactagc
      121 aaatttggat tcaatcctct taaagattcc
//
LOCUS       M04260:30:000000         150 bp    DNA     linear   UNA 22-SEP-2016
DEFINITION  M04260:30:000000000-D0UL6:1:1102:11075:26993 1:N:0:142.
ACCESSION   geneious|urn:local:.:f-67xmf44:317
VERSION     geneious|urn:local:.:f-67xmf44:317
KEYWORDS    .
SOURCE      
  ORGANISM  
            .
FEATURES             Location/Qualifiers
ORIGIN      
        1 gaatacatct cctttaaatc catttgcttt aaacacatag gcggtggagc cacagtatca
       61 taaacgctat ctgagagatc tggattacat tccattaatt tgtttatctt tgaaactagc
      121 aaatttggat tcaatcctct taaagattcc
//
LOCUS       M04260:30:000000         150 bp    DNA     linear   UNA 22-SEP-2016
DEFINITION  M04260:30:000000000-D0UL6:1:1101:20763:7165 2:N:0:142.
ACCESSION   geneious|urn:local:.:f-67xmf44:318
VERSION     geneious|urn:local:.:f-67xmf44:318
KEYWORDS    .
SOURCE      
  ORGANISM  
            .
FEATURES             Location/Qualifiers
ORIGIN      
        1 gaatacatct cctttaaatc catttgcttt aaacacatag gcggtggagt cacagtatca
       61 taaacgctat ctgagagatc tggattacat tccattaatt tgtttatctc tgaaactagc
      121 aaatttggat tcaatcctct taaagattcc
//
LOCUS       M04260:30:000000         150 bp    DNA     linear   UNA 22-SEP-2016
DEFINITION  M04260:30:000000000-D0UL6:1:1101:21859:20105 2:N:0:142.
ACCESSION   geneious|urn:local:.:f-67xmf44:319
VERSION     geneious|urn:local:.:f-67xmf44:319
KEYWORDS    .
SOURCE      
  ORGANISM  
            .
FEATURES             Location/Qualifiers
ORIGIN      
        1 gaatacatct cctttaaatc catttgcttt aaacacatag gcggtggagt cacagtatca
       61 taaacgctat ctgagagatc tggattacat tccattaatt tgtttatctc tgaaactagc
      121 aaatttggat tcaatcctct taaagattcc
//
LOCUS       M04260:30:000000         151 bp    DNA     linear   UNA 22-SEP-2016
DEFINITION  M04260:30:000000000-D0UL6:1:1101:7006:9008 1:N:0:142.
ACCESSION   geneious|urn:local:.:f-67xmf44:320
VERSION     geneious|urn:local:.:f-67xmf44:320
KEYWORDS    .
SOURCE      
  ORGANISM  
            .
FEATURES             Location/Qualifiers
ORIGIN      
        1 ggggaatctt taagaggatt gaatccaaat ttgctagttt cagagataaa caaattaatg
       61 gaatgtaatc cagatctctc agatagcgtt tatgatactg tgactccacc gcctatgtgt
      121 ttaaagcaaa tggatttaaa ggagatgtat t
//
LOCUS       M04260:30:000000         149 bp    DNA     linear   UNA 22-SEP-2016
DEFINITION  M04260:30:000000000-D0UL6:1:1101:9641:25086 2:N:0:142.
ACCESSION   geneious|urn:local:.:f-67xmf44:321
VERSION     geneious|urn:local:.:f-67xmf44:321
KEYWORDS    .
SOURCE      
  ORGANISM  
            .
FEATURES             Location/Qualifiers
ORIGIN      
        1 atacatctcc tttaaatcca tttgctttaa acacataggc ggtggagtca cagtatcata
       61 aacgctatct gagagatctg gattacattc cattaatttt tttatctctg aaactagcaa
      121 atttggattc aatcctctta aagattccc
//
LOCUS       M04260:30:000000         149 bp    DNA     linear   UNA 22-SEP-2016
DEFINITION  M04260:30:000000000-D0UL6:1:1102:10537:11529 2:N:0:142.
ACCESSION   geneious|urn:local:.:f-67xmf44:322
VERSION     geneious|urn:local:.:f-67xmf44:322
KEYWORDS    .
SOURCE      
  ORGANISM  
            .
FEATURES             Location/Qualifiers
ORIGIN      
        1 atacatctcc tttaaatcca tttgctttaa acacataggc ggtggagtca cagtatcata
       61 aacgctatct gagagatctg gattacattc cattaatttg tttatctctg aaactagcaa
      121 atttggattc aatcctctta aagattccc
//
LOCUS       M04260:30:000000         151 bp    DNA     linear   UNA 22-SEP-2016
DEFINITION  M04260:30:000000000-D0UL6:1:1102:21104:11395 2:N:0:142.
ACCESSION   geneious|urn:local:.:f-67xmf44:323
VERSION     geneious|urn:local:.:f-67xmf44:323
KEYWORDS    .
SOURCE      
  ORGANISM  
            .
FEATURES             Location/Qualifiers
ORIGIN      
        1 gtaggggaat ctttaagagg attgaatcca aatttgctag tttcagagat aaacaaatta
       61 atggaatgta atccagatct ctcagatagc gtttatgata ctgtgactcc accgcctatg
      121 tgtttaaagc aaatggattt aaaggagatg t
//
LOCUS       M04260:30:000000         141 bp    DNA     linear   UNA 22-SEP-2016
DEFINITION  M04260:30:000000000-D0UL6:1:1102:26137:16605 1:N:0:142.
ACCESSION   geneious|urn:local:.:f-67xmf44:324
VERSION     geneious|urn:local:.:f-67xmf44:324
KEYWORDS    .
SOURCE      
  ORGANISM  
            .
FEATURES             Location/Qualifiers
ORIGIN      
        1 catctccttt aaatccattt gctttaaaca cataggcggt ggagtcacag tatcataaac
       61 gctatctgag agatctggat tacattccat taatttgttt atctctgaaa ctagcaaatt
      121 tggattcaat cctcttaaag a
//
LOCUS       M04260:30:000000         141 bp    DNA     linear   UNA 22-SEP-2016
DEFINITION  M04260:30:000000000-D0UL6:1:1102:26137:16605 2:N:0:142.
ACCESSION   geneious|urn:local:.:f-67xmf44:325
VERSION     geneious|urn:local:.:f-67xmf44:325
KEYWORDS    .
SOURCE      
  ORGANISM  
            .
FEATURES             Location/Qualifiers
ORIGIN      
        1 tctttaagag gattgaatcc aaatttgcta gtttcagaga taaacaaatt aatggaatgt
       61 aatccagatc tctcagatag cgtttatgat actgtgactc caccgcctat gtgtttaaag
      121 caaatggatt taaaggagat g
//
LOCUS       M04260:30:000000         151 bp    DNA     linear   UNA 22-SEP-2016
DEFINITION  M04260:30:000000000-D0UL6:1:1102:13890:8587 1:N:0:142.
ACCESSION   geneious|urn:local:.:f-67xmf44:326
VERSION     geneious|urn:local:.:f-67xmf44:326
KEYWORDS    .
SOURCE      
  ORGANISM  
            .
FEATURES             Location/Qualifiers
ORIGIN      
        1 atgtagggga atctttaaga ggattgaatc caaatttgct agtttcagag ataaacaaat
       61 taatggaatg taatccagat ctctcagata gcgtttatga tactgtgact ccaccgccta
      121 tgtgtttaaa gcaaatggat ttaaaggaga t
//
LOCUS       M04260:30:000000         151 bp    DNA     linear   UNA 22-SEP-2016
DEFINITION  M04260:30:000000000-D0UL6:1:1101:2012:12895 2:N:0:142.
ACCESSION   geneious|urn:local:.:f-67xmf44:327
VERSION     geneious|urn:local:.:f-67xmf44:327
KEYWORDS    .
SOURCE      
  ORGANISM  
            .
FEATURES             Location/Qualifiers
ORIGIN      
        1 atgtagggga atctttaaga ggattgaatc caaatttgct agtttcagag ataaacaaat
       61 taatggaatg taatccagat ctctcagata gcgtttatga tactgtgact ccaccgccta
      121 tgtgtttaaa gcaaatggat ttaaaggaga t
//
LOCUS       M04260:30:000000         151 bp    DNA     linear   UNA 22-SEP-2016
DEFINITION  M04260:30:000000000-D0UL6:1:1102:14302:12241 1:N:0:142.
ACCESSION   geneious|urn:local:.:f-67xmf44:328
VERSION     geneious|urn:local:.:f-67xmf44:328
KEYWORDS    .
SOURCE      
  ORGANISM  
            .
FEATURES             Location/Qualifiers
ORIGIN      
        1 atgtagggga atctttaaga ggattgaatc caaatttgct agtttcagag ataaacaaat
       61 taatggaatg taatccagat ctctcagata gcgtttatga tactgtgact ccaccgccta
      121 tgtgtttaaa gcaaatggat ttaaaggaga t
//
LOCUS       M04260:30:000000         151 bp    DNA     linear   UNA 22-SEP-2016
DEFINITION  M04260:30:000000000-D0UL6:1:1101:4085:9087 1:N:0:142.
ACCESSION   geneious|urn:local:.:f-67xmf44:329
VERSION     geneious|urn:local:.:f-67xmf44:329
KEYWORDS    .
SOURCE      
  ORGANISM  
            .
FEATURES             Location/Qualifiers
ORIGIN      
        1 atgtagggga atctttaaga ggattgaatc caaatttgct agtttcagag ataaacaaat
       61 taatggaatg taatccagat ctctcagata gcgtttatga tactgtgact ccaccgccta
      121 tgtgtttaaa gcaaatggat ttaaaggaga t
//
LOCUS       M04260:30:000000         151 bp    DNA     linear   UNA 22-SEP-2016
DEFINITION  M04260:30:000000000-D0UL6:1:1102:17606:21194 2:N:0:142.
ACCESSION   geneious|urn:local:.:f-67xmf44:330
VERSION     geneious|urn:local:.:f-67xmf44:330
KEYWORDS    .
SOURCE      
  ORGANISM  
            .
FEATURES             Location/Qualifiers
ORIGIN      
        1 atgtagggga atctttaaga ggattgaatc caaatttgct agtttcagag ataaacaaat
       61 taatggaatg taatccagat ctctcagata gcgtttatga tactgtgact ccaccgccta
      121 tgtgtttaaa gcaaatggat ttaaaggaga t
//
LOCUS       M04260:30:000000         151 bp    DNA     linear   UNA 22-SEP-2016
DEFINITION  M04260:30:000000000-D0UL6:1:1101:26253:22550 1:N:0:142.
ACCESSION   geneious|urn:local:.:f-67xmf44:331
VERSION     geneious|urn:local:.:f-67xmf44:331
KEYWORDS    .
SOURCE      
  ORGANISM  
            .
FEATURES             Location/Qualifiers
ORIGIN      
        1 atgtagggga atctttaaga ggattgaatc caaatttgct agtttcagag ataaacaaat
       61 taatggaatg taatccagat ctctcagata gcgtttatga tactgtgact ccaccgccta
      121 tgtgtttaaa gcaaatggat ttaaaggaga t
//
LOCUS       M04260:30:000000         151 bp    DNA     linear   UNA 22-SEP-2016
DEFINITION  M04260:30:000000000-D0UL6:1:1102:17113:18295 2:N:0:142.
ACCESSION   geneious|urn:local:.:f-67xmf44:332
VERSION     geneious|urn:local:.:f-67xmf44:332
KEYWORDS    .
SOURCE      
  ORGANISM  
            .
FEATURES             Location/Qualifiers
ORIGIN      
        1 catgtagggg aatctttaag aggattgaat ccaaatttgc tagtttcaga gataaacaaa
       61 ttaatggaat gtaatccaga tctctcagat agcgtttatg atactgtgac tccaccgcct
      121 atgtgtttaa agcaaatgga tttaaaggag a
//
LOCUS       M04260:30:000000         151 bp    DNA     linear   UNA 22-SEP-2016
DEFINITION  M04260:30:000000000-D0UL6:1:1101:26982:21250 2:N:0:142.
ACCESSION   geneious|urn:local:.:f-67xmf44:333
VERSION     geneious|urn:local:.:f-67xmf44:333
KEYWORDS    .
SOURCE      
  ORGANISM  
            .
FEATURES             Location/Qualifiers
ORIGIN      
        1 catgtagggg aatctttaag aggattgaat ccaaatttgc tagtttcaga gataaacaaa
       61 ttaatggaat gtaatccaga tctctcagat agcgtttatg atactgtgac tccaccgcct
      121 atgtgtttaa agcaaatgga tttaaaggag a
//
LOCUS       M04260:30:000000         151 bp    DNA     linear   UNA 22-SEP-2016
DEFINITION  M04260:30:000000000-D0UL6:1:1101:2953:12598 2:N:0:142.
ACCESSION   geneious|urn:local:.:f-67xmf44:334
VERSION     geneious|urn:local:.:f-67xmf44:334
KEYWORDS    .
SOURCE      
  ORGANISM  
            .
FEATURES             Location/Qualifiers
ORIGIN      
        1 catgtagggg aatctttaag aggattgaat ccaaatttgc tagtttcaga gataaacaaa
       61 ttaatggaat gtaatccaga tctctcagat agcgtttatg atactgtgac tccaccgcct
      121 atgtgtttaa agcaaatgga tttaaaggag a
//
LOCUS       M04260:30:000000         151 bp    DNA     linear   UNA 22-SEP-2016
DEFINITION  M04260:30:000000000-D0UL6:1:1102:24698:5318 1:N:0:142.
ACCESSION   geneious|urn:local:.:f-67xmf44:335
VERSION     geneious|urn:local:.:f-67xmf44:335
KEYWORDS    .
SOURCE      
  ORGANISM  
            .
FEATURES             Location/Qualifiers
ORIGIN      
        1 catgtagggg aatctttaag aggattgaat ccaaatttgc tagtttcaga gataaacaaa
       61 ttaatggaat gtaatccaga tctctcagat agcgtttatg atactgtgac tccaccgcct
      121 atgtgtttaa agcaaatgga tttaaaggag a
//
LOCUS       M04260:30:000000         151 bp    DNA     linear   UNA 22-SEP-2016
DEFINITION  M04260:30:000000000-D0UL6:1:1102:16528:3845 2:N:0:142.
ACCESSION   geneious|urn:local:.:f-67xmf44:336
VERSION     geneious|urn:local:.:f-67xmf44:336
KEYWORDS    .
SOURCE      
  ORGANISM  
            .
FEATURES             Location/Qualifiers
ORIGIN      
        1 catgtagggg aatctttaag aggattgaat ccaaatttgc tagtttcaga gataaacaaa
       61 ttaatggaat gtaatccaga tctctcagat agcgtttatg atactgtgac tccaccgcct
      121 atgtgtttaa agcaaatgga tttaaaggag a
//
LOCUS       M04260:30:000000         151 bp    DNA     linear   UNA 22-SEP-2016
DEFINITION  M04260:30:000000000-D0UL6:1:1101:7657:5488 2:N:0:142.
ACCESSION   geneious|urn:local:.:f-67xmf44:337
VERSION     geneious|urn:local:.:f-67xmf44:337
KEYWORDS    .
SOURCE      
  ORGANISM  
            .
FEATURES             Location/Qualifiers
ORIGIN      
        1 catgtagggg aatctttaag aggattgaat ccaaatttgc tagtttcaga gataaacaaa
       61 ttaatggaat gtaatccaga tctctcagat agcgtttatg atactgtgac tccaccgcct
      121 atgtgtttaa agcaaatgga tttaaaggag a
//
LOCUS       M04260:30:000000         151 bp    DNA     linear   UNA 22-SEP-2016
DEFINITION  M04260:30:000000000-D0UL6:1:1101:20594:20818 2:N:0:142.
ACCESSION   geneious|urn:local:.:f-67xmf44:338
VERSION     geneious|urn:local:.:f-67xmf44:338
KEYWORDS    .
SOURCE      
  ORGANISM  
            .
FEATURES             Location/Qualifiers
ORIGIN      
        1 catgtagggg aatctttaag aggattgaat ccaaatttgc tagtttcaga gataaacaaa
       61 ttaatggaat gtaatccaga tctctcagat agcgtttatg atactgtgac tccaccgcct
      121 atgtgtttaa agcaaatgga tttaaaggag a
//
LOCUS       M04260:30:000000         151 bp    DNA     linear   UNA 22-SEP-2016
DEFINITION  M04260:30:000000000-D0UL6:1:1102:7139:13875 1:N:0:142.
ACCESSION   geneious|urn:local:.:f-67xmf44:339
VERSION     geneious|urn:local:.:f-67xmf44:339
KEYWORDS    .
SOURCE      
  ORGANISM  
            .
FEATURES             Location/Qualifiers
ORIGIN      
        1 catgtagggg aatctttaag aggattgaat ccaaatttgc tagtttcaga gataaacaaa
       61 ttaatggaat gtaatccaga tctctcagat agcgtttatg atactgtgac tccaccgcct
      121 atgtgtttaa agcaaatgga tttaaaggag a
//
LOCUS       M04260:30:000000         151 bp    DNA     linear   UNA 22-SEP-2016
DEFINITION  M04260:30:000000000-D0UL6:1:1101:9189:18255 2:N:0:142.
ACCESSION   geneious|urn:local:.:f-67xmf44:340
VERSION     geneious|urn:local:.:f-67xmf44:340
KEYWORDS    .
SOURCE      
  ORGANISM  
            .
FEATURES             Location/Qualifiers
ORIGIN      
        1 catgtagggg aatctttaag aggattgaat ccaaatttgc tagtttcaga gataaacaaa
       61 ttaatggaat gtaatccaga tctctcagat agcgtttatg atactgtgac tccaccgcct
      121 atgtgtttaa agcaaatgga tttaaaggag a
//
LOCUS       M04260:30:000000         151 bp    DNA     linear   UNA 22-SEP-2016
DEFINITION  M04260:30:000000000-D0UL6:1:1102:24496:24089 2:N:0:142.
ACCESSION   geneious|urn:local:.:f-67xmf44:341
VERSION     geneious|urn:local:.:f-67xmf44:341
KEYWORDS    .
SOURCE      
  ORGANISM  
            .
FEATURES             Location/Qualifiers
ORIGIN      
        1 catgtagggg aatctttaag aggattgaat ccaaatttgc tagtttcaga gataaacaaa
       61 ttaatggaat gtaatccaga tctctcagat agcgtttatg atactgtgac tccaccgcct
      121 atgcgtttaa agcaaatgga tttaaaggag a
//
LOCUS       M04260:30:000000         151 bp    DNA     linear   UNA 22-SEP-2016
DEFINITION  M04260:30:000000000-D0UL6:1:1102:6783:23076 1:N:0:142.
ACCESSION   geneious|urn:local:.:f-67xmf44:342
VERSION     geneious|urn:local:.:f-67xmf44:342
KEYWORDS    .
SOURCE      
  ORGANISM  
            .
FEATURES             Location/Qualifiers
ORIGIN      
        1 ctcatgtagg ggaatcttta agaggattga atccaaattt gctagtttca gagataaaca
       61 aattaatgga atgtaatcca gatctctcag atagcgttta tgatactgtg actccaccgc
      121 ctatgtgttt aaagcaaatg gatttaaagg a
//
LOCUS       M04260:30:000000         151 bp    DNA     linear   UNA 22-SEP-2016
DEFINITION  M04260:30:000000000-D0UL6:1:1102:7984:23145 1:N:0:142.
ACCESSION   geneious|urn:local:.:f-67xmf44:343
VERSION     geneious|urn:local:.:f-67xmf44:343
KEYWORDS    .
SOURCE      
  ORGANISM  
            .
FEATURES             Location/Qualifiers
ORIGIN      
        1 ctcatgtagg ggaatcttta agaggattga atccaaattt gctagtttca gagataaaca
       61 aattaatgga atgtaatcca gatctctcag atagcgttta tgatactgtg actccaccgc
      121 ctatgtgttt aaagcaaatg gatttaaagg a
//
LOCUS       M04260:30:000000          57 bp    DNA     linear   UNA 22-SEP-2016
DEFINITION  M04260:30:000000000-D0UL6:1:1102:17612:5181 2:N:0:142.
ACCESSION   geneious|urn:local:.:f-67xmf44:344
VERSION     geneious|urn:local:.:f-67xmf44:344
KEYWORDS    .
SOURCE      
  ORGANISM  
            .
FEATURES             Location/Qualifiers
ORIGIN      
        1 gcgtttatga tactgtgact ccaccgccta tgtgtttaaa gcaaatggat ttaaagg
//
LOCUS       M04260:30:000000          57 bp    DNA     linear   UNA 22-SEP-2016
DEFINITION  M04260:30:000000000-D0UL6:1:1102:17612:5181 1:N:0:142.
ACCESSION   geneious|urn:local:.:f-67xmf44:345
VERSION     geneious|urn:local:.:f-67xmf44:345
KEYWORDS    .
SOURCE      
  ORGANISM  
            .
FEATURES             Location/Qualifiers
ORIGIN      
        1 cctttaaatc catttgcttt aaacacatag gcggtggagt cacagtatca taaacgc
//
LOCUS       M04260:30:000000          78 bp    DNA     linear   UNA 22-SEP-2016
DEFINITION  M04260:30:000000000-D0UL6:1:1101:22765:26192 1:N:0:142.
ACCESSION   geneious|urn:local:.:f-67xmf44:346
VERSION     geneious|urn:local:.:f-67xmf44:346
KEYWORDS    .
SOURCE      
  ORGANISM  
            .
FEATURES             Location/Qualifiers
ORIGIN      
        1 gtaatccaga tctctcagat agcgtttatg atactgtgac tccaccgcct atgtgtttaa
       61 agcaaatgga tttaaagg
//
LOCUS       M04260:30:000000          78 bp    DNA     linear   UNA 22-SEP-2016
DEFINITION  M04260:30:000000000-D0UL6:1:1101:22765:26192 2:N:0:142.
ACCESSION   geneious|urn:local:.:f-67xmf44:347
VERSION     geneious|urn:local:.:f-67xmf44:347
KEYWORDS    .
SOURCE      
  ORGANISM  
            .
FEATURES             Location/Qualifiers
ORIGIN      
        1 cctttaaatc catttgcttt aaacacatag gcggtggagt cacagtatca taaacgctat
       61 ctgagagatc tggattac
//
LOCUS       M04260:30:000000         105 bp    DNA     linear   UNA 22-SEP-2016
DEFINITION  M04260:30:000000000-D0UL6:1:1102:25084:19811 2:N:0:142.
ACCESSION   geneious|urn:local:.:f-67xmf44:348
VERSION     geneious|urn:local:.:f-67xmf44:348
KEYWORDS    .
SOURCE      
  ORGANISM  
            .
FEATURES             Location/Qualifiers
ORIGIN      
        1 cctttaaatc catttgcttt aaacacatag gcggtggagt cacagtatca taaacgctat
       61 ctgagagatc tggattacat tccattaatt tgtttatctc tgaaa
//
LOCUS       M04260:30:000000         105 bp    DNA     linear   UNA 22-SEP-2016
DEFINITION  M04260:30:000000000-D0UL6:1:1102:25084:19811 1:N:0:142.
ACCESSION   geneious|urn:local:.:f-67xmf44:349
VERSION     geneious|urn:local:.:f-67xmf44:349
KEYWORDS    .
SOURCE      
  ORGANISM  
            .
FEATURES             Location/Qualifiers
ORIGIN      
        1 tttcagagat aaacaaatta atggaatgta atccagatct ctcagatagc gtttatgata
       61 ctgtgactcc accgcctatg tgtttaaagc aaatggattt aaagg
//
LOCUS       M04260:30:000000         120 bp    DNA     linear   UNA 22-SEP-2016
DEFINITION  M04260:30:000000000-D0UL6:1:1101:6930:16493 1:N:0:142.
ACCESSION   geneious|urn:local:.:f-67xmf44:350
VERSION     geneious|urn:local:.:f-67xmf44:350
KEYWORDS    .
SOURCE      
  ORGANISM  
            .
FEATURES             Location/Qualifiers
ORIGIN      
        1 cctttaaatc catttgcttt aaacacatag gcagtggagt cacagtatca taaacgctat
       61 ctgagagatc tggattacat tccattaatt tgtttatctc tgaaactagc aaatttggat
//
LOCUS       M04260:30:000000         120 bp    DNA     linear   UNA 22-SEP-2016
DEFINITION  M04260:30:000000000-D0UL6:1:1101:6930:16493 2:N:0:142.
ACCESSION   geneious|urn:local:.:f-67xmf44:351
VERSION     geneious|urn:local:.:f-67xmf44:351
KEYWORDS    .
SOURCE      
  ORGANISM  
            .
FEATURES             Location/Qualifiers
ORIGIN      
        1 atccaaattt gctagtttca gagataaaca aattaatgga atgtaatcca gatctctcag
       61 atagcgttta tgatactgtg actccactgc ctatgtgttt aaagcaaatg gatttaaagg
//
LOCUS       M04260:30:000000         137 bp    DNA     linear   UNA 22-SEP-2016
DEFINITION  M04260:30:000000000-D0UL6:1:1102:19659:17053 1:N:0:142.
ACCESSION   geneious|urn:local:.:f-67xmf44:352
VERSION     geneious|urn:local:.:f-67xmf44:352
KEYWORDS    .
SOURCE      
  ORGANISM  
            .
FEATURES             Location/Qualifiers
ORIGIN      
        1 cctttaaatc catttgcttt aaacacatag gcggtggagt cccagtatca taaacgctat
       61 ctgagagatc tggattacat tccattaatt tgtttatctc tgaaactagc aaatttggat
      121 tcaatcctct taaagat
//
LOCUS       M04260:30:000000         137 bp    DNA     linear   UNA 22-SEP-2016
DEFINITION  M04260:30:000000000-D0UL6:1:1102:19659:17053 2:N:0:142.
ACCESSION   geneious|urn:local:.:f-67xmf44:353
VERSION     geneious|urn:local:.:f-67xmf44:353
KEYWORDS    .
SOURCE      
  ORGANISM  
            .
FEATURES             Location/Qualifiers
ORIGIN      
        1 atctttaaga ggattgaatc caaatttgct agtttcagag ataaacaaat taatggaatg
       61 taatccagat ctctcagata gcgtttatga tactgtgact ccaccgccta tgtgtttaaa
      121 gcaaatggat ttaaagg
//
LOCUS       M04260:30:000000         151 bp    DNA     linear   UNA 22-SEP-2016
DEFINITION  M04260:30:000000000-D0UL6:1:1102:11697:5822 2:N:0:142.
ACCESSION   geneious|urn:local:.:f-67xmf44:354
VERSION     geneious|urn:local:.:f-67xmf44:354
KEYWORDS    .
SOURCE      
  ORGANISM  
            .
FEATURES             Location/Qualifiers
ORIGIN      
        1 cctttaaatc catttgcttt aaacacatag gcggtggagt cacagtatca taaacgctat
       61 ctgagagatc tggattacat tccattaatt tgtttatctc tgaaactagc aaatttggat
      121 tcaatcccct taaagattcc cctacatgag t
//
LOCUS       M04260:30:000000         151 bp    DNA     linear   UNA 22-SEP-2016
DEFINITION  M04260:30:000000000-D0UL6:1:1102:7963:19602 2:N:0:142.
ACCESSION   geneious|urn:local:.:f-67xmf44:355
VERSION     geneious|urn:local:.:f-67xmf44:355
KEYWORDS    .
SOURCE      
  ORGANISM  
            .
FEATURES             Location/Qualifiers
ORIGIN      
        1 cctttaaatc catttgcttt aaacacatag gcggtggagt cacagtatca taaacgctat
       61 ctgagagatc tggattacat tccattaatt tgtttatctc tgaaactagc aaatttggat
      121 tcaatcctct taaagattcc cctacatgag t
//
LOCUS       M04260:30:000000         151 bp    DNA     linear   UNA 22-SEP-2016
DEFINITION  M04260:30:000000000-D0UL6:1:1101:12612:5465 2:N:0:142.
ACCESSION   geneious|urn:local:.:f-67xmf44:356
VERSION     geneious|urn:local:.:f-67xmf44:356
KEYWORDS    .
SOURCE      
  ORGANISM  
            .
FEATURES             Location/Qualifiers
ORIGIN      
        1 cctttaaatc catttgcttt aaacacatag gcggtggagt cacagtatca taaacgctat
       61 ctgagagatc tggattacat tccattaatt tgtttatctc tgaaactagc aaatttggat
      121 tcaatcctct taaagattcc cctacatgag t
//
LOCUS       M04260:30:000000         151 bp    DNA     linear   UNA 22-SEP-2016
DEFINITION  M04260:30:000000000-D0UL6:1:1102:17898:11428 1:N:0:142.
ACCESSION   geneious|urn:local:.:f-67xmf44:357
VERSION     geneious|urn:local:.:f-67xmf44:357
KEYWORDS    .
SOURCE      
  ORGANISM  
            .
FEATURES             Location/Qualifiers
ORIGIN      
        1 cctttaaatc catttgcttt aaacacatag gcggtggagt cacagtatca taaacgctat
       61 ctgagagatc tggattacat tccattaatt tgtttatctc tgaaactagc aaatttggat
      121 tcaatcctct taaagattcc cctacatgag t
//
LOCUS       M04260:30:000000         151 bp    DNA     linear   UNA 22-SEP-2016
DEFINITION  M04260:30:000000000-D0UL6:1:1102:16767:17555 2:N:0:142.
ACCESSION   geneious|urn:local:.:f-67xmf44:358
VERSION     geneious|urn:local:.:f-67xmf44:358
KEYWORDS    .
SOURCE      
  ORGANISM  
            .
FEATURES             Location/Qualifiers
ORIGIN      
        1 ctttaaatcc atttgcttta aacacatagg cggtggagtc acagtatcat aaacgctatc
       61 tgagagatct ggattacatt ccattaattt gtttatctct gaaactagca aatttggatt
      121 caatcctctt aaagattccc ctacatgagt t
//
LOCUS       M04260:30:000000         151 bp    DNA     linear   UNA 22-SEP-2016
DEFINITION  M04260:30:000000000-D0UL6:1:1101:18360:12395 1:N:0:142.
ACCESSION   geneious|urn:local:.:f-67xmf44:359
VERSION     geneious|urn:local:.:f-67xmf44:359
KEYWORDS    .
SOURCE      
  ORGANISM  
            .
FEATURES             Location/Qualifiers
ORIGIN      
        1 gaaactcatg taggggaatc tttaagagga ttgaatccaa atttgctagt ttcagagata
       61 aacaaattaa tggaatgtaa tccagatctc tcagatagcg tttatgatac tgtgactcca
      121 ccgcctatgt gtttaaagca aatggattta a
//
LOCUS       M04260:30:000000         151 bp    DNA     linear   UNA 22-SEP-2016
DEFINITION  M04260:30:000000000-D0UL6:1:1101:11206:21415 1:N:0:142.
ACCESSION   geneious|urn:local:.:f-67xmf44:360
VERSION     geneious|urn:local:.:f-67xmf44:360
KEYWORDS    .
SOURCE      
  ORGANISM  
            .
FEATURES             Location/Qualifiers
ORIGIN      
        1 aaaagaaact catgtagggg aatctttaag aggattgaat ccaaatttgc tagtttcaga
       61 gataaacaaa ttaatggaat gtaatccaga tctctcagat agcgtttatg atactgtgac
      121 tccaccgcct atgtggttaa agcaaatgga t
//
LOCUS       M04260:30:000000          97 bp    DNA     linear   UNA 22-SEP-2016
DEFINITION  M04260:30:000000000-D0UL6:1:1101:18015:5173 2:N:0:142.
ACCESSION   geneious|urn:local:.:f-67xmf44:361
VERSION     geneious|urn:local:.:f-67xmf44:361
KEYWORDS    .
SOURCE      
  ORGANISM  
            .
FEATURES             Location/Qualifiers
ORIGIN      
        1 tccatttgct ttaaacacat aggcggtgga gtcacagtat cataaacgct atctgagaga
       61 tctggattac attccattaa tttgtttatc tctgaaa
//
LOCUS       M04260:30:000000          97 bp    DNA     linear   UNA 22-SEP-2016
DEFINITION  M04260:30:000000000-D0UL6:1:1101:18015:5173 1:N:0:142.
ACCESSION   geneious|urn:local:.:f-67xmf44:362
VERSION     geneious|urn:local:.:f-67xmf44:362
KEYWORDS    .
SOURCE      
  ORGANISM  
            .
FEATURES             Location/Qualifiers
ORIGIN      
        1 tttcagagat aaacaaatta atggaatgta atccagatct ctcagatagc gtttatgata
       61 ctgtgactcc accgcctatg tgtttaaagc aaatgga
//
LOCUS       M04260:30:000000         151 bp    DNA     linear   UNA 22-SEP-2016
DEFINITION  M04260:30:000000000-D0UL6:1:1102:26173:16677 1:N:0:142.
ACCESSION   geneious|urn:local:.:f-67xmf44:363
VERSION     geneious|urn:local:.:f-67xmf44:363
KEYWORDS    .
SOURCE      
  ORGANISM  
            .
FEATURES             Location/Qualifiers
ORIGIN      
        1 gaaaagaaac tcatgtaggg gaatctttaa gaggattgaa tccaaatttg ctagtttcag
       61 agataaacaa attaatggaa tgtaatccag atctctcaga tagcgtttat gatactgtga
      121 ctccaccgcc tatgtgttta aagcaaatgg a
//
LOCUS       M04260:30:000000         151 bp    DNA     linear   UNA 22-SEP-2016
DEFINITION  M04260:30:000000000-D0UL6:1:1102:16242:13780 1:N:0:142.
ACCESSION   geneious|urn:local:.:f-67xmf44:364
VERSION     geneious|urn:local:.:f-67xmf44:364
KEYWORDS    .
SOURCE      
  ORGANISM  
            .
FEATURES             Location/Qualifiers
ORIGIN      
        1 gaaaagaaac tcatgtaggg gaatctttaa gaggattgaa tccaaatttg ctagtttcag
       61 agataaacaa attaatggaa tgtaatccag atctctcaga tagcgtttat gatactgtga
      121 ctccaccgcc tatgtgttta aagcaaatgg a
//
LOCUS       M04260:30:000000          35 bp    DNA     linear   UNA 22-SEP-2016
DEFINITION  M04260:30:000000000-D0UL6:1:1101:13332:5152 2:N:0:142.
ACCESSION   geneious|urn:local:.:f-67xmf44:365
VERSION     geneious|urn:local:.:f-67xmf44:365
KEYWORDS    .
SOURCE      
  ORGANISM  
            .
FEATURES             Location/Qualifiers
ORIGIN      
        1 catttgcttt aaacacatag gcggtggagt cacag
//
LOCUS       M04260:30:000000          35 bp    DNA     linear   UNA 22-SEP-2016
DEFINITION  M04260:30:000000000-D0UL6:1:1101:13332:5152 1:N:0:142.
ACCESSION   geneious|urn:local:.:f-67xmf44:366
VERSION     geneious|urn:local:.:f-67xmf44:366
KEYWORDS    .
SOURCE      
  ORGANISM  
            .
FEATURES             Location/Qualifiers
ORIGIN      
        1 ctgtgactcc accgcctatg tgtttaaagc aaatg
//
LOCUS       M04260:30:000000          38 bp    DNA     linear   UNA 22-SEP-2016
DEFINITION  M04260:30:000000000-D0UL6:1:1101:19590:3833 2:N:0:142.
ACCESSION   geneious|urn:local:.:f-67xmf44:367
VERSION     geneious|urn:local:.:f-67xmf44:367
KEYWORDS    .
SOURCE      
  ORGANISM  
            .
FEATURES             Location/Qualifiers
ORIGIN      
        1 ttatgatact gtgactccac cgcctatgtg tttaaagc
//
LOCUS       M04260:30:000000          38 bp    DNA     linear   UNA 22-SEP-2016
DEFINITION  M04260:30:000000000-D0UL6:1:1101:19590:3833 1:N:0:142.
ACCESSION   geneious|urn:local:.:f-67xmf44:368
VERSION     geneious|urn:local:.:f-67xmf44:368
KEYWORDS    .
SOURCE      
  ORGANISM  
            .
FEATURES             Location/Qualifiers
ORIGIN      
        1 gctttaaaca cataggcggt ggagtcacag tatcataa
//
LOCUS       M04260:30:000000          65 bp    DNA     linear   UNA 22-SEP-2016
DEFINITION  M04260:30:000000000-D0UL6:1:1102:3411:9909 1:N:0:142.
ACCESSION   geneious|urn:local:.:f-67xmf44:369
VERSION     geneious|urn:local:.:f-67xmf44:369
KEYWORDS    .
SOURCE      
  ORGANISM  
            .
FEATURES             Location/Qualifiers
ORIGIN      
        1 gctttaaaca cataggcggt ggagtcacag tatcataaac gctatctgag agatctggat
       61 tacat
//
LOCUS       M04260:30:000000          65 bp    DNA     linear   UNA 22-SEP-2016
DEFINITION  M04260:30:000000000-D0UL6:1:1102:3411:9909 2:N:0:142.
ACCESSION   geneious|urn:local:.:f-67xmf44:370
VERSION     geneious|urn:local:.:f-67xmf44:370
KEYWORDS    .
SOURCE      
  ORGANISM  
            .
FEATURES             Location/Qualifiers
ORIGIN      
        1 atgtaatcca gatctctcag atagcgttta tgatactgtg actccaccgc ctatgtgttt
       61 aaagc
//
LOCUS       M04260:30:000000          68 bp    DNA     linear   UNA 22-SEP-2016
DEFINITION  M04260:30:000000000-D0UL6:1:1102:25306:11938 1:N:0:142.
ACCESSION   geneious|urn:local:.:f-67xmf44:371
VERSION     geneious|urn:local:.:f-67xmf44:371
KEYWORDS    .
SOURCE      
  ORGANISM  
            .
FEATURES             Location/Qualifiers
ORIGIN      
        1 gctttaaaca cataggcggt ggagccacag tatcataaac gctatctgag agatctggat
       61 tacattcc
//
LOCUS       M04260:30:000000          68 bp    DNA     linear   UNA 22-SEP-2016
DEFINITION  M04260:30:000000000-D0UL6:1:1102:25306:11938 2:N:0:142.
ACCESSION   geneious|urn:local:.:f-67xmf44:372
VERSION     geneious|urn:local:.:f-67xmf44:372
KEYWORDS    .
SOURCE      
  ORGANISM  
            .
FEATURES             Location/Qualifiers
ORIGIN      
        1 ggaatgtaat ccagatctct cagatagcgt ttatgatact gtgactccac cgcctatgtg
       61 tttaaagc
//
LOCUS       M04260:30:000000         107 bp    DNA     linear   UNA 22-SEP-2016
DEFINITION  M04260:30:000000000-D0UL6:1:1101:15340:28142 2:N:0:142.
ACCESSION   geneious|urn:local:.:f-67xmf44:373
VERSION     geneious|urn:local:.:f-67xmf44:373
KEYWORDS    .
SOURCE      
  ORGANISM  
            .
FEATURES             Location/Qualifiers
ORIGIN      
        1 gctttaaaca cataggcgga ggagtcacag gatcataaac gctatctgag agatctggat
       61 tacattccat taatttgttt atctctgaaa ctagcaaatt tggattt
//
LOCUS       M04260:30:000000         107 bp    DNA     linear   UNA 22-SEP-2016
DEFINITION  M04260:30:000000000-D0UL6:1:1101:15340:28142 1:N:0:142.
ACCESSION   geneious|urn:local:.:f-67xmf44:374
VERSION     geneious|urn:local:.:f-67xmf44:374
KEYWORDS    .
SOURCE      
  ORGANISM  
            .
FEATURES             Location/Qualifiers
ORIGIN      
        1 gaatccaaat ttgctagttt cagagataaa caaattaatg gaatgtaatc cagatctctc
       61 agatagcgtt tatgatactg tgactccacc gcctatgtgt ttaaagc
//
LOCUS       M04260:30:000000         120 bp    DNA     linear   UNA 22-SEP-2016
DEFINITION  M04260:30:000000000-D0UL6:1:1102:17187:7960 1:N:0:142.
ACCESSION   geneious|urn:local:.:f-67xmf44:375
VERSION     geneious|urn:local:.:f-67xmf44:375
KEYWORDS    .
SOURCE      
  ORGANISM  
            .
FEATURES             Location/Qualifiers
ORIGIN      
        1 gctttaaaca cataggcggt ggagtcacag tatcataaac gctatctgag agatctggat
       61 tacattccat taatttgttt atctctgaaa ctagcaaatt tggattcaat cctcttaaag
//
LOCUS       M04260:30:000000         120 bp    DNA     linear   UNA 22-SEP-2016
DEFINITION  M04260:30:000000000-D0UL6:1:1101:18723:9261 1:N:0:142.
ACCESSION   geneious|urn:local:.:f-67xmf44:376
VERSION     geneious|urn:local:.:f-67xmf44:376
KEYWORDS    .
SOURCE      
  ORGANISM  
            .
FEATURES             Location/Qualifiers
ORIGIN      
        1 ctttaagagg attgaatcca aatttgctag tttcagagat aaacaaatta atggaatgta
       61 atccagatct ctcagatagc gtttatgata ctgtgactcc accgcctatg tgtttaaagc
//
LOCUS       M04260:30:000000         120 bp    DNA     linear   UNA 22-SEP-2016
DEFINITION  M04260:30:000000000-D0UL6:1:1101:18723:9261 2:N:0:142.
ACCESSION   geneious|urn:local:.:f-67xmf44:377
VERSION     geneious|urn:local:.:f-67xmf44:377
KEYWORDS    .
SOURCE      
  ORGANISM  
            .
FEATURES             Location/Qualifiers
ORIGIN      
        1 gctttaaaca cataggcggt ggagtcacag tatcataaac gctatctgag agatctggat
       61 tacattccat taatttgttt atctctgaaa ctagcaaatt tggattcaat cctcttaaag
//
LOCUS       M04260:30:000000         120 bp    DNA     linear   UNA 22-SEP-2016
DEFINITION  M04260:30:000000000-D0UL6:1:1102:17187:7960 2:N:0:142.
ACCESSION   geneious|urn:local:.:f-67xmf44:378
VERSION     geneious|urn:local:.:f-67xmf44:378
KEYWORDS    .
SOURCE      
  ORGANISM  
            .
FEATURES             Location/Qualifiers
ORIGIN      
        1 ctttaagagg attgaatcca aatttgctag tttcagagat aaacaaatta atggaatgta
       61 atccagatct ctcagatagc gtttatgata ctgtgactcc accgcctatg tgtttaaagc
//
LOCUS       M04260:30:000000         151 bp    DNA     linear   UNA 22-SEP-2016
DEFINITION  M04260:30:000000000-D0UL6:1:1101:24953:22998 1:N:0:142.
ACCESSION   geneious|urn:local:.:f-67xmf44:379
VERSION     geneious|urn:local:.:f-67xmf44:379
KEYWORDS    .
SOURCE      
  ORGANISM  
            .
FEATURES             Location/Qualifiers
ORIGIN      
        1 gctttaaaca cataggcggt ggagtcacag tatcataaac gctatctgag agatctggat
       61 tacattccat taatttgttt atctctgaaa ctagcaaatt ttgattcaat cctcttaaag
      121 attcccctac atgagtttct tttcccacac a
//
LOCUS       M04260:30:000000         151 bp    DNA     linear   UNA 22-SEP-2016
DEFINITION  M04260:30:000000000-D0UL6:1:1101:21710:5265 2:N:0:142.
ACCESSION   geneious|urn:local:.:f-67xmf44:380
VERSION     geneious|urn:local:.:f-67xmf44:380
KEYWORDS    .
SOURCE      
  ORGANISM  
            .
FEATURES             Location/Qualifiers
ORIGIN      
        1 gctttaaaca cataggcggt ggagtcacag tatcataaac gctatctgag agatctggat
       61 tacattccat taatttgttt atctctgaaa ctagcaaatt tggattcaat cctcttaaag
      121 attcccctac atgagtttct tttcccacac a
//
LOCUS       M04260:30:000000         151 bp    DNA     linear   UNA 22-SEP-2016
DEFINITION  M04260:30:000000000-D0UL6:1:1102:12037:7083 2:N:0:142.
ACCESSION   geneious|urn:local:.:f-67xmf44:381
VERSION     geneious|urn:local:.:f-67xmf44:381
KEYWORDS    .
SOURCE      
  ORGANISM  
            .
FEATURES             Location/Qualifiers
ORIGIN      
        1 gctttaaaca cataggcggt ggagtcacag tatcataaac gctatctgag agatctggat
       61 tacattccat taatttgttt atctctgaaa ctagcaaatt tggattcaat cctcttaaag
      121 attcccctac atgagtttct tttcccacac a
//
LOCUS       M04260:30:000000         151 bp    DNA     linear   UNA 22-SEP-2016
DEFINITION  M04260:30:000000000-D0UL6:1:1102:22977:13957 2:N:0:142.
ACCESSION   geneious|urn:local:.:f-67xmf44:382
VERSION     geneious|urn:local:.:f-67xmf44:382
KEYWORDS    .
SOURCE      
  ORGANISM  
            .
FEATURES             Location/Qualifiers
ORIGIN      
        1 gctttaaaca cataggcggt ggagtcacag tatcataaac gctatctgag agatctggat
       61 tacattccat taatttgttt atctctgaaa ctagcaaatt tggattcaat cctcttaaag
      121 attcccctac atgagtttct tttcccacac a
//
LOCUS       M04260:30:000000         151 bp    DNA     linear   UNA 22-SEP-2016
DEFINITION  M04260:30:000000000-D0UL6:1:1101:8500:12440 1:N:0:142.
ACCESSION   geneious|urn:local:.:f-67xmf44:383
VERSION     geneious|urn:local:.:f-67xmf44:383
KEYWORDS    .
SOURCE      
  ORGANISM  
            .
FEATURES             Location/Qualifiers
ORIGIN      
        1 gctttaaaca cataggcggt ggagtcacag tatcataaac gctatctgag agatctggat
       61 tacatttcat taatttgttt ttctctgaaa ctagcaaatt tggattcaat cctcttaaag
      121 attcccctac atgagtttct ttttccacac a
//
LOCUS       M04260:30:000000         151 bp    DNA     linear   UNA 22-SEP-2016
DEFINITION  M04260:30:000000000-D0UL6:1:1101:26898:8242 1:N:0:142.
ACCESSION   geneious|urn:local:.:f-67xmf44:384
VERSION     geneious|urn:local:.:f-67xmf44:384
KEYWORDS    .
SOURCE      
  ORGANISM  
            .
FEATURES             Location/Qualifiers
ORIGIN      
        1 gctttaaaca cataggcggt ggagtcacag tatcataaac gctatctgag agatctggat
       61 tacattccat taatttgttt atctctgaaa ctagcaaatt tggattcaat cctcttaaag
      121 attcccctac atgagtttct tttcccacac a
//
LOCUS       M04260:30:000000         151 bp    DNA     linear   UNA 22-SEP-2016
DEFINITION  M04260:30:000000000-D0UL6:1:1101:9762:5753 1:N:0:142.
ACCESSION   geneious|urn:local:.:f-67xmf44:385
VERSION     geneious|urn:local:.:f-67xmf44:385
KEYWORDS    .
SOURCE      
  ORGANISM  
            .
FEATURES             Location/Qualifiers
ORIGIN      
        1 gctttaaaca cataggcggt ggagtcacag tatcataaac gctatctgag agatctggat
       61 tacattccat taatttgttt atctctgaaa ctagcaaatt tggattcaat cctcttaaag
      121 attcccctac atgagtttct tttcccacac a
//
LOCUS       M04260:30:000000         151 bp    DNA     linear   UNA 22-SEP-2016
DEFINITION  M04260:30:000000000-D0UL6:1:1101:17861:17791 2:N:0:142.
ACCESSION   geneious|urn:local:.:f-67xmf44:386
VERSION     geneious|urn:local:.:f-67xmf44:386
KEYWORDS    .
SOURCE      
  ORGANISM  
            .
FEATURES             Location/Qualifiers
ORIGIN      
        1 gctttaaaca cataggcggt ggagtcacag tatcataaac gctatctgag agatctggat
       61 tacattccat taatttgttt atctctgaaa ctagcaaatt tggattcaat cctcttaaag
      121 attcccctac atgagtttct ttttccacac a
//
LOCUS       M04260:30:000000         151 bp    DNA     linear   UNA 22-SEP-2016
DEFINITION  M04260:30:000000000-D0UL6:1:1101:12391:15219 2:N:0:142.
ACCESSION   geneious|urn:local:.:f-67xmf44:387
VERSION     geneious|urn:local:.:f-67xmf44:387
KEYWORDS    .
SOURCE      
  ORGANISM  
            .
FEATURES             Location/Qualifiers
ORIGIN      
        1 gctttaaaca cataggcggt ggagtcacag tatcataaaa gctatcttag agatctggat
       61 tacattccat taatttgttt atctctgaaa ctagcaaatt tggattcaat cctcttaaag
      121 attcccctac atgagtttct tttcccacac a
//
LOCUS       M04260:30:000000         151 bp    DNA     linear   UNA 22-SEP-2016
DEFINITION  M04260:30:000000000-D0UL6:1:1102:16111:15025 2:N:0:142.
ACCESSION   geneious|urn:local:.:f-67xmf44:388
VERSION     geneious|urn:local:.:f-67xmf44:388
KEYWORDS    .
SOURCE      
  ORGANISM  
            .
FEATURES             Location/Qualifiers
ORIGIN      
        1 gctttaaaca cataggcggt ggagtcacag tatcataaac gctatctgag agatctggat
       61 tacattccat taatttgttt atctctgaaa ctagcaaatt tggattcaat cctcttaaag
      121 attcccctac atgagtttct ttttccacac a
//
LOCUS       M04260:30:000000         151 bp    DNA     linear   UNA 22-SEP-2016
DEFINITION  M04260:30:000000000-D0UL6:1:1101:29029:18941 1:N:0:142.
ACCESSION   geneious|urn:local:.:f-67xmf44:389
VERSION     geneious|urn:local:.:f-67xmf44:389
KEYWORDS    .
SOURCE      
  ORGANISM  
            .
FEATURES             Location/Qualifiers
ORIGIN      
        1 gctttaaaca cataggcggt ggagtcacag gatcataaac gctatctgag agaactggat
       61 tacattccat taatttgttt atctctgaaa ctagcaaatt ttgattcaat cctcttaaag
      121 attccccttc atgagtttct ttttccacac a
//
LOCUS       M04260:30:000000         151 bp    DNA     linear   UNA 22-SEP-2016
DEFINITION  M04260:30:000000000-D0UL6:1:1102:21506:25294 2:N:0:142.
ACCESSION   geneious|urn:local:.:f-67xmf44:390
VERSION     geneious|urn:local:.:f-67xmf44:390
KEYWORDS    .
SOURCE      
  ORGANISM  
            .
FEATURES             Location/Qualifiers
ORIGIN      
        1 ctttaaacac ataggcggtg gagtcacagg atcataaacg ctatctgaga gatctggatt
       61 acattccatt aatttgttta tctctgaaac tagcaaattt ggattcaatc ctcttaaaga
      121 tttccctaca tgagtttctt ttcccacaca a
//
LOCUS       M04260:30:000000         151 bp    DNA     linear   UNA 22-SEP-2016
DEFINITION  M04260:30:000000000-D0UL6:1:1102:11378:6608 2:N:0:142.
ACCESSION   geneious|urn:local:.:f-67xmf44:391
VERSION     geneious|urn:local:.:f-67xmf44:391
KEYWORDS    .
SOURCE      
  ORGANISM  
            .
FEATURES             Location/Qualifiers
ORIGIN      
        1 aaacacatag gcggtggagt cacagtatca taaacgctat ctgagagatc tggattacat
       61 tccattaatt tgtttatctc tgaaactagc aaatttggat tcaatcctct taaagattcc
      121 cctacatgag tttcttttcc cacacaaaaa a
//
LOCUS       M04260:30:000000         151 bp    DNA     linear   UNA 22-SEP-2016
DEFINITION  M04260:30:000000000-D0UL6:1:1102:17278:11304 2:N:0:142.
ACCESSION   geneious|urn:local:.:f-67xmf44:392
VERSION     geneious|urn:local:.:f-67xmf44:392
KEYWORDS    .
SOURCE      
  ORGANISM  
            .
FEATURES             Location/Qualifiers
ORIGIN      
        1 aacacatagg cggtggagtc acagtatcat aaacgctatc tgagagatct ggattacatt
       61 ccattaattt gtttatctct gaaactagca aatttggatt caatcctctt aaagattccc
      121 ctacatgagt ttcttttccc acacaaaaaa a
//
LOCUS       M04260:30:000000         139 bp    DNA     linear   UNA 22-SEP-2016
DEFINITION  M04260:30:000000000-D0UL6:1:1102:5356:12323 2:N:0:142.
ACCESSION   geneious|urn:local:.:f-67xmf44:393
VERSION     geneious|urn:local:.:f-67xmf44:393
KEYWORDS    .
SOURCE      
  ORGANISM  
            .
FEATURES             Location/Qualifiers
ORIGIN      
        1 gggaaaagaa actcatgtag gggaatcttt aagaggattg aatccaaatt tgctagtttc
       61 agagataaac aaattaatgg aatgtaatcc agatctctca gatagcgttt atgatactgt
      121 gactccaccg cctatgtgt
//
LOCUS       M04260:30:000000         139 bp    DNA     linear   UNA 22-SEP-2016
DEFINITION  M04260:30:000000000-D0UL6:1:1102:5356:12323 1:N:0:142.
ACCESSION   geneious|urn:local:.:f-67xmf44:394
VERSION     geneious|urn:local:.:f-67xmf44:394
KEYWORDS    .
SOURCE      
  ORGANISM  
            .
FEATURES             Location/Qualifiers
ORIGIN      
        1 acacataggc ggtggagtca cagtatcata aacgctatct gagagatctg gattacattc
       61 cattaatttg tttatctctg aaactagcaa atttggattc aatcctctta aagattcccc
      121 tacatgagtt tcttttccc
//
LOCUS       M04260:30:000000         151 bp    DNA     linear   UNA 22-SEP-2016
DEFINITION  M04260:30:000000000-D0UL6:1:1101:19027:21855 1:N:0:142.
ACCESSION   geneious|urn:local:.:f-67xmf44:395
VERSION     geneious|urn:local:.:f-67xmf44:395
KEYWORDS    .
SOURCE      
  ORGANISM  
            .
FEATURES             Location/Qualifiers
ORIGIN      
        1 acacataggc ggtggagtca cagtattata aacgctatct gagagatctg gattacattc
       61 cattaatttg tttatctctg aaactagcaa atttggattc aatcctcttt aagattcccc
      121 tacatgagtt tcttttccca cacaaaaaaa t
//
LOCUS       M04260:30:000000         151 bp    DNA     linear   UNA 22-SEP-2016
DEFINITION  M04260:30:000000000-D0UL6:1:1102:4147:8703 2:N:0:142.
ACCESSION   geneious|urn:local:.:f-67xmf44:396
VERSION     geneious|urn:local:.:f-67xmf44:396
KEYWORDS    .
SOURCE      
  ORGANISM  
            .
FEATURES             Location/Qualifiers
ORIGIN      
        1 atttttttgt gtgggaaaag aaactcatgt aggggaatct ttaagaggat tgaatccaaa
       61 tttgctagtt tcagagataa acaaattaat ggaatgtaat ccagatctct cagatagcgt
      121 ttatgatact gtgactccac cgcctatgtg t
//
LOCUS       M04260:30:000000          83 bp    DNA     linear   UNA 22-SEP-2016
DEFINITION  M04260:30:000000000-D0UL6:1:1102:22189:16498 1:N:0:142.
ACCESSION   geneious|urn:local:.:f-67xmf44:397
VERSION     geneious|urn:local:.:f-67xmf44:397
KEYWORDS    .
SOURCE      
  ORGANISM  
            .
FEATURES             Location/Qualifiers
ORIGIN      
        1 cacataggcg gtggagtcac agtatcataa acgctatctg agagatctgg attacattcc
       61 attaatttgt ttatctctga aac
//
LOCUS       M04260:30:000000          83 bp    DNA     linear   UNA 22-SEP-2016
DEFINITION  M04260:30:000000000-D0UL6:1:1102:22189:16498 2:N:0:142.
ACCESSION   geneious|urn:local:.:f-67xmf44:398
VERSION     geneious|urn:local:.:f-67xmf44:398
KEYWORDS    .
SOURCE      
  ORGANISM  
            .
FEATURES             Location/Qualifiers
ORIGIN      
        1 gtttcagaga taaacaaatt aatggaatgt aatccagatc tctcagatag cgtttatgat
       61 actgtgactc caccgcctat gtg
//
LOCUS       M04260:30:000000         151 bp    DNA     linear   UNA 22-SEP-2016
DEFINITION  M04260:30:000000000-D0UL6:1:1102:6354:25250 2:N:0:142.
ACCESSION   geneious|urn:local:.:f-67xmf44:399
VERSION     geneious|urn:local:.:f-67xmf44:399
KEYWORDS    .
SOURCE      
  ORGANISM  
            .
FEATURES             Location/Qualifiers
ORIGIN      
        1 cacataggcg gtggagtcac agtatcataa acgctatctg agagatctgg attacattcc
       61 attaatttgt ttatctctga aactagcaaa tttggattca atcctcttaa agattcccct
      121 acatgagttt ctttttccac acaaaaaaat a
//
LOCUS       M04260:30:000000         151 bp    DNA     linear   UNA 22-SEP-2016
DEFINITION  M04260:30:000000000-D0UL6:1:1101:17097:21089 2:N:0:142.
ACCESSION   geneious|urn:local:.:f-67xmf44:400
VERSION     geneious|urn:local:.:f-67xmf44:400
KEYWORDS    .
SOURCE      
  ORGANISM  
            .
FEATURES             Location/Qualifiers
ORIGIN      
        1 cacataggcg gtggagtcac agtatcataa acgctatctg agagatctgg attacattcc
       61 attaatttgt ttatctctga aactagcaaa tttggattca atcctcttaa agattcccct
      121 acatgagttt cttttcccac acaaaaaaat a
//
LOCUS       M04260:30:000000         151 bp    DNA     linear   UNA 22-SEP-2016
DEFINITION  M04260:30:000000000-D0UL6:1:1102:18142:14990 2:N:0:142.
ACCESSION   geneious|urn:local:.:f-67xmf44:401
VERSION     geneious|urn:local:.:f-67xmf44:401
KEYWORDS    .
SOURCE      
  ORGANISM  
            .
FEATURES             Location/Qualifiers
ORIGIN      
        1 cacataggcg gtggagtcac agtatcataa acgctatctg agagatctgg attacattcc
       61 attaatttgt ttatctctga aactagcaaa tttggattca atcctcttaa agattcccct
      121 acatgagttt cttttcccac acaaaaaaat a
//
LOCUS       M04260:30:000000         151 bp    DNA     linear   UNA 22-SEP-2016
DEFINITION  M04260:30:000000000-D0UL6:1:1101:12948:13169 2:N:0:142.
ACCESSION   geneious|urn:local:.:f-67xmf44:402
VERSION     geneious|urn:local:.:f-67xmf44:402
KEYWORDS    .
SOURCE      
  ORGANISM  
            .
FEATURES             Location/Qualifiers
ORIGIN      
        1 cacataggcg gtggagtcac agtatcataa acgctatctg agagatctgg attacattcc
       61 attaatttgt ttatctctga aactagcaaa tttggattca atcctcttaa agattcccct
      121 acatgagttt cttttcccac acaaaaaaat a
//
LOCUS       M04260:30:000000         151 bp    DNA     linear   UNA 22-SEP-2016
DEFINITION  M04260:30:000000000-D0UL6:1:1102:25276:16619 1:N:0:142.
ACCESSION   geneious|urn:local:.:f-67xmf44:403
VERSION     geneious|urn:local:.:f-67xmf44:403
KEYWORDS    .
SOURCE      
  ORGANISM  
            .
FEATURES             Location/Qualifiers
ORIGIN      
        1 cacataggcg gtggagtcac agtatcataa acgctatctg agagatctgg attacattcc
       61 attaatttgt ttatctctga aactagcaaa tttggattca atcctcttaa agattcccct
      121 acatgagttt cttttcccac acaaaaaaat a
//
LOCUS       M04260:30:000000         151 bp    DNA     linear   UNA 22-SEP-2016
DEFINITION  M04260:30:000000000-D0UL6:1:1101:3483:13907 1:N:0:142.
ACCESSION   geneious|urn:local:.:f-67xmf44:404
VERSION     geneious|urn:local:.:f-67xmf44:404
KEYWORDS    .
SOURCE      
  ORGANISM  
            .
FEATURES             Location/Qualifiers
ORIGIN      
        1 cacataggcg gtggagtcac agtatcataa acgctatctg agagatctgg attacattcc
       61 attaatttgt ttatctctga aactagcaaa tttggattca atcctcttaa agattcccct
      121 acatgagttt cttttcccac acaaaaaaat a
//
LOCUS       M04260:30:000000         151 bp    DNA     linear   UNA 22-SEP-2016
DEFINITION  M04260:30:000000000-D0UL6:1:1102:13449:1900 2:N:0:142.
ACCESSION   geneious|urn:local:.:f-67xmf44:405
VERSION     geneious|urn:local:.:f-67xmf44:405
KEYWORDS    .
SOURCE      
  ORGANISM  
            .
FEATURES             Location/Qualifiers
ORIGIN      
        1 cacataggcg gtggagtcac agtatcataa acgctatctg agagatctgg attacattcc
       61 attaatttgt ttatctctga aactagcaaa tttggattca atcctcttaa agattcccct
      121 acatgagttt cttttcccac acaaaaaaat a
//
LOCUS       M04260:30:000000         151 bp    DNA     linear   UNA 22-SEP-2016
DEFINITION  M04260:30:000000000-D0UL6:1:1102:16600:22852 1:N:0:142.
ACCESSION   geneious|urn:local:.:f-67xmf44:406
VERSION     geneious|urn:local:.:f-67xmf44:406
KEYWORDS    .
SOURCE      
  ORGANISM  
            .
FEATURES             Location/Qualifiers
ORIGIN      
        1 cacataggcg gtggagtcac agtatcataa acgctatctg agagatctgg attacattcc
       61 attaatttgt ttatctctga aactagcaaa tttggattca atcctcttaa agattcccct
      121 acatgagttt cttttcccac acaaaaaaat a
//
LOCUS       M04260:30:000000         151 bp    DNA     linear   UNA 22-SEP-2016
DEFINITION  M04260:30:000000000-D0UL6:1:1102:26869:22096 2:N:0:142.
ACCESSION   geneious|urn:local:.:f-67xmf44:407
VERSION     geneious|urn:local:.:f-67xmf44:407
KEYWORDS    .
SOURCE      
  ORGANISM  
            .
FEATURES             Location/Qualifiers
ORIGIN      
        1 cacataggcg gtggagtcac agtatcataa acgctatctg agagatctgg attacattcc
       61 attcatttgt ttatctctga aactagcaaa tttggattca atcctcttaa agattcccct
      121 acatgagttt cttttcccac acaaaaaaat a
//
LOCUS       M04260:30:000000         151 bp    DNA     linear   UNA 22-SEP-2016
DEFINITION  M04260:30:000000000-D0UL6:1:1101:25986:13067 2:N:0:142.
ACCESSION   geneious|urn:local:.:f-67xmf44:408
VERSION     geneious|urn:local:.:f-67xmf44:408
KEYWORDS    .
SOURCE      
  ORGANISM  
            .
FEATURES             Location/Qualifiers
ORIGIN      
        1 cacataggcg gtggagtcac agtatcataa acgctatctg agagatctgg attacattcc
       61 attaatttgt ttatctctga aactagcaaa tttggattca atcctcttaa agattcccct
      121 acatgagttt cttttcccac acaaaaaaat a
//
LOCUS       M04260:30:000000         151 bp    DNA     linear   UNA 22-SEP-2016
DEFINITION  M04260:30:000000000-D0UL6:1:1101:15964:11065 2:N:0:142.
ACCESSION   geneious|urn:local:.:f-67xmf44:409
VERSION     geneious|urn:local:.:f-67xmf44:409
KEYWORDS    .
SOURCE      
  ORGANISM  
            .
FEATURES             Location/Qualifiers
ORIGIN      
        1 cacataggcg gtggagtcac agtatcataa acgctatctg agagatctgg attacattcc
       61 attaatttgt ttatctctga aactagcaaa tttggattca atcctcttaa agattcccct
      121 acatgagttt cttttcccac acaaaaaaat a
//
LOCUS       M04260:30:000000         151 bp    DNA     linear   UNA 22-SEP-2016
DEFINITION  M04260:30:000000000-D0UL6:1:1102:2921:18699 2:N:0:142.
ACCESSION   geneious|urn:local:.:f-67xmf44:410
VERSION     geneious|urn:local:.:f-67xmf44:410
KEYWORDS    .
SOURCE      
  ORGANISM  
            .
FEATURES             Location/Qualifiers
ORIGIN      
        1 cacataggcg gtggagtcac agtatcataa acgctatctg agagatctgg attacattcc
       61 attaatttgt ttatctctga aactagcaaa tttggattca atcctcttaa agattcccct
      121 acatgagttt cttttcccac acaaaaaaat a
//
LOCUS       M04260:30:000000         123 bp    DNA     linear   UNA 22-SEP-2016
DEFINITION  M04260:30:000000000-D0UL6:1:1102:20483:18548 2:N:0:142.
ACCESSION   geneious|urn:local:.:f-67xmf44:411
VERSION     geneious|urn:local:.:f-67xmf44:411
KEYWORDS    .
SOURCE      
  ORGANISM  
            .
FEATURES             Location/Qualifiers
ORIGIN      
        1 cataggcggt ggagtcacag tatcataaac gctatctgag agatctggat tacattccat
       61 taatttgttt atctctgaaa ctagcaaatt tggattcaat cctcttaaag attcccctac
      121 atg
//
LOCUS       M04260:30:000000         123 bp    DNA     linear   UNA 22-SEP-2016
DEFINITION  M04260:30:000000000-D0UL6:1:1102:20483:18548 1:N:0:142.
ACCESSION   geneious|urn:local:.:f-67xmf44:412
VERSION     geneious|urn:local:.:f-67xmf44:412
KEYWORDS    .
SOURCE      
  ORGANISM  
            .
FEATURES             Location/Qualifiers
ORIGIN      
        1 catgtagggg aatctttaag aggattgaat ccaaatttgc tagtttcaga gataaacaaa
       61 ttaatggaat gtaatccaga tctctcagat agcgtttatg atactgtgac tccaccgcct
      121 atg
//
LOCUS       M04260:30:000000         151 bp    DNA     linear   UNA 22-SEP-2016
DEFINITION  M04260:30:000000000-D0UL6:1:1102:21499:10603 1:N:0:142.
ACCESSION   geneious|urn:local:.:f-67xmf44:413
VERSION     geneious|urn:local:.:f-67xmf44:413
KEYWORDS    .
SOURCE      
  ORGANISM  
            .
FEATURES             Location/Qualifiers
ORIGIN      
        1 cataggcggt ggagtcacag tatcataaac gctatctgag agatctggat tacattccat
       61 taatttgttt atctctgaaa ctagcaaatt tggattcaat cctcttaaag attcccctac
      121 atgagtttaa agcaaatgga tttaaaggag a
//
LOCUS       M04260:30:000000         107 bp    DNA     linear   UNA 22-SEP-2016
DEFINITION  M04260:30:000000000-D0UL6:1:1101:24319:10021 2:N:0:142.
ACCESSION   geneious|urn:local:.:f-67xmf44:414
VERSION     geneious|urn:local:.:f-67xmf44:414
KEYWORDS    .
SOURCE      
  ORGANISM  
            .
FEATURES             Location/Qualifiers
ORIGIN      
        1 ggcggtggag tcacagtatc ataaacgcta tctgagagat ctggattaca ttccattaat
       61 ttgtttatct ctgaaactag caaatttgga ttcaatcctc ttaaaga
//
LOCUS       M04260:30:000000         119 bp    DNA     linear   UNA 22-SEP-2016
DEFINITION  M04260:30:000000000-D0UL6:1:1102:16966:11858 1:N:0:142.
ACCESSION   geneious|urn:local:.:f-67xmf44:415
VERSION     geneious|urn:local:.:f-67xmf44:415
KEYWORDS    .
SOURCE      
  ORGANISM  
            .
FEATURES             Location/Qualifiers
ORIGIN      
        1 ggcggtggag tcacagtatc ataaacgcta tctgagagat ctggattaca ttccattaat
       61 ttgtttatct ctgaaactag caaatttgga ttcaatcctc ttaaagattc ccctacatg
//
LOCUS       M04260:30:000000         119 bp    DNA     linear   UNA 22-SEP-2016
DEFINITION  M04260:30:000000000-D0UL6:1:1102:16966:11858 2:N:0:142.
ACCESSION   geneious|urn:local:.:f-67xmf44:416
VERSION     geneious|urn:local:.:f-67xmf44:416
KEYWORDS    .
SOURCE      
  ORGANISM  
            .
FEATURES             Location/Qualifiers
ORIGIN      
        1 catgtagggg aatctttaag aggattgaat ccaaatttgc tagtttcaga gataaacaaa
       61 ttaatggaat gtaatccaga tctctcagat agcgtttatg atactgtgac tccaccgcc
//
LOCUS       M04260:30:000000         151 bp    DNA     linear   UNA 22-SEP-2016
DEFINITION  M04260:30:000000000-D0UL6:1:1102:11953:4834 1:N:0:142.
ACCESSION   geneious|urn:local:.:f-67xmf44:417
VERSION     geneious|urn:local:.:f-67xmf44:417
KEYWORDS    .
SOURCE      
  ORGANISM  
            .
FEATURES             Location/Qualifiers
ORIGIN      
        1 ggcggtggag tcacagtatc ataaacgcta tctgagagat ctggattaca ttccattaat
       61 ttgtttatct ctgaaactag caaatttgga ttcaatcctc ttaaagattc ccctacatga
      121 gtttcttttc ccacacaaaa aaataaaggc a
//
LOCUS       M04260:30:000000         151 bp    DNA     linear   UNA 22-SEP-2016
DEFINITION  M04260:30:000000000-D0UL6:1:1101:24404:11398 2:N:0:142.
ACCESSION   geneious|urn:local:.:f-67xmf44:418
VERSION     geneious|urn:local:.:f-67xmf44:418
KEYWORDS    .
SOURCE      
  ORGANISM  
            .
FEATURES             Location/Qualifiers
ORIGIN      
        1 ggcggtggag tcacagtatc ataaacgcta tctgagagat ctggattaca ttccattaat
       61 ttgtttatct ctgaaactag caaatttgga ttcaatcctc ttaaagattc ccctacatga
      121 gtttcttttc ccacacaaaa aaataaaggc a
//
LOCUS       M04260:30:000000         105 bp    DNA     linear   UNA 22-SEP-2016
DEFINITION  M04260:30:000000000-D0UL6:1:1102:21047:4458 2:N:0:142.
ACCESSION   geneious|urn:local:.:f-67xmf44:419
VERSION     geneious|urn:local:.:f-67xmf44:419
KEYWORDS    .
SOURCE      
  ORGANISM  
            .
FEATURES             Location/Qualifiers
ORIGIN      
        1 gcggtggagt cacagtatca taaacgctat ctgagagatc tggattacat tccattaatt
       61 tgtttatctc tgaaactagc aaatttggat tcaatcctct taaag
//
LOCUS       M04260:30:000000         105 bp    DNA     linear   UNA 22-SEP-2016
DEFINITION  M04260:30:000000000-D0UL6:1:1102:21047:4458 1:N:0:142.
ACCESSION   geneious|urn:local:.:f-67xmf44:420
VERSION     geneious|urn:local:.:f-67xmf44:420
KEYWORDS    .
SOURCE      
  ORGANISM  
            .
FEATURES             Location/Qualifiers
ORIGIN      
        1 ctttaagagg attgaatcca aatttgctag tttcagagat aaacaaatta atggaatgta
       61 atccagatct ctcagatagc gtttatgata ctgtgactcc accgc
//
LOCUS       M04260:30:000000         151 bp    DNA     linear   UNA 22-SEP-2016
DEFINITION  M04260:30:000000000-D0UL6:1:1102:13540:22748 1:N:0:142.
ACCESSION   geneious|urn:local:.:f-67xmf44:421
VERSION     geneious|urn:local:.:f-67xmf44:421
KEYWORDS    .
SOURCE      
  ORGANISM  
            .
FEATURES             Location/Qualifiers
ORIGIN      
        1 gcggtggagt cacagtatca taaacgctat ctgagagatc tggattacat tccattaatt
       61 tgtttatctc tgaaactagc aaatttggat tcaatcctct taaagattcc cctacatgag
      121 tttcttttcc cacacaaaaa aataaaggca t
//
LOCUS       M04260:30:000000         151 bp    DNA     linear   UNA 22-SEP-2016
DEFINITION  M04260:30:000000000-D0UL6:1:1101:27902:16749 2:N:0:142.
ACCESSION   geneious|urn:local:.:f-67xmf44:422
VERSION     geneious|urn:local:.:f-67xmf44:422
KEYWORDS    .
SOURCE      
  ORGANISM  
            .
FEATURES             Location/Qualifiers
ORIGIN      
        1 gcggtggagt cacagtatca taaacgctat ctgagagatc tggattacat tccattaatt
       61 tgtttatctc tgaaactagc aaatttggat tcaatcctct taaagattcc cctacatgag
      121 tttcttttcc cacacaaaaa aataaaggca t
//
LOCUS       M04260:30:000000         151 bp    DNA     linear   UNA 22-SEP-2016
DEFINITION  M04260:30:000000000-D0UL6:1:1102:13173:15319 1:N:0:142.
ACCESSION   geneious|urn:local:.:f-67xmf44:423
VERSION     geneious|urn:local:.:f-67xmf44:423
KEYWORDS    .
SOURCE      
  ORGANISM  
            .
FEATURES             Location/Qualifiers
ORIGIN      
        1 gcggtggagt caccgtatca taaacgctat ctgagagatc tggattacat tccattaatt
       61 tgtttatctc tgaaactagc aaatttggat tcaatcctct taaagattcc cctacatgag
      121 tttcttttcc cacacaaaaa aataaaggca t
//
LOCUS       M04260:30:000000         117 bp    DNA     linear   UNA 22-SEP-2016
DEFINITION  M04260:30:000000000-D0UL6:1:1101:18486:22101 2:N:0:142.
ACCESSION   geneious|urn:local:.:f-67xmf44:424
VERSION     geneious|urn:local:.:f-67xmf44:424
KEYWORDS    .
SOURCE      
  ORGANISM  
            .
FEATURES             Location/Qualifiers
ORIGIN      
        1 cggtggagtc acagtatcat aaacgctatc tgagagatct ggattacatt ccattaattt
       61 gtttatctct gaaactagca aatttggatt caatcctctt aaagattccc ctacatg
//
LOCUS       M04260:30:000000         117 bp    DNA     linear   UNA 22-SEP-2016
DEFINITION  M04260:30:000000000-D0UL6:1:1101:18486:22101 1:N:0:142.
ACCESSION   geneious|urn:local:.:f-67xmf44:425
VERSION     geneious|urn:local:.:f-67xmf44:425
KEYWORDS    .
SOURCE      
  ORGANISM  
            .
FEATURES             Location/Qualifiers
ORIGIN      
        1 catgtagggg aatctttaag aggattgaat ccaaatttgc tagtttcaga gataaacaaa
       61 ttaatggaat gtaatccaga tctctcagat agcgtttatg atactgtgac tccaccg
//
LOCUS       M04260:30:000000         121 bp    DNA     linear   UNA 22-SEP-2016
DEFINITION  M04260:30:000000000-D0UL6:1:1102:16240:24649 2:N:0:142.
ACCESSION   geneious|urn:local:.:f-67xmf44:426
VERSION     geneious|urn:local:.:f-67xmf44:426
KEYWORDS    .
SOURCE      
  ORGANISM  
            .
FEATURES             Location/Qualifiers
ORIGIN      
        1 cggtggagtc acagtatcat aaacgctatc tgagagatct ggattacatt ccattaattt
       61 gtttatctct gaaactagca aatttggatt caatcctctt aaagattccc ctacatgagt
      121 t
//
LOCUS       M04260:30:000000         121 bp    DNA     linear   UNA 22-SEP-2016
DEFINITION  M04260:30:000000000-D0UL6:1:1102:16240:24649 1:N:0:142.
ACCESSION   geneious|urn:local:.:f-67xmf44:427
VERSION     geneious|urn:local:.:f-67xmf44:427
KEYWORDS    .
SOURCE      
  ORGANISM  
            .
FEATURES             Location/Qualifiers
ORIGIN      
        1 aactcatgta ggggaatctt taagaggatt gaatccaaat ttgctagttt cagagataaa
       61 caaattaatg gaatgtaatc cagatctctc agatagcgtt tatgatactg tgactccacc
      121 g
//
LOCUS       M04260:30:000000         109 bp    DNA     linear   UNA 22-SEP-2016
DEFINITION  M04260:30:000000000-D0UL6:1:1102:11525:22057 2:N:0:142.
ACCESSION   geneious|urn:local:.:f-67xmf44:428
VERSION     geneious|urn:local:.:f-67xmf44:428
KEYWORDS    .
SOURCE      
  ORGANISM  
            .
FEATURES             Location/Qualifiers
ORIGIN      
        1 ggggaatctt taagaggatt gaatccaaat ttgctagttt cagagataaa caaattaatg
       61 gaatgtaatc cagatctctc agatagcgtt tatgatactg tgactccac
//
LOCUS       M04260:30:000000         109 bp    DNA     linear   UNA 22-SEP-2016
DEFINITION  M04260:30:000000000-D0UL6:1:1102:11525:22057 1:N:0:142.
ACCESSION   geneious|urn:local:.:f-67xmf44:429
VERSION     geneious|urn:local:.:f-67xmf44:429
KEYWORDS    .
SOURCE      
  ORGANISM  
            .
FEATURES             Location/Qualifiers
ORIGIN      
        1 gtggagtcac agtatcataa acgctatctg agagatctgg attacattcc attaatttgt
       61 ttatctctga aactagcaaa tttggattca atcctcttaa agattcccc
//
LOCUS       M04260:30:000000         119 bp    DNA     linear   UNA 22-SEP-2016
DEFINITION  M04260:30:000000000-D0UL6:1:1102:18938:18260 2:N:0:142.
ACCESSION   geneious|urn:local:.:f-67xmf44:430
VERSION     geneious|urn:local:.:f-67xmf44:430
KEYWORDS    .
SOURCE      
  ORGANISM  
            .
FEATURES             Location/Qualifiers
ORIGIN      
        1 gtggagtcac agtatcataa acgctatctg agagatctgg attacattcc attaatttgt
       61 ttatctctga aactagcaaa tttggattca atcctcttaa agattcccct acatgagtt
//
LOCUS       M04260:30:000000         119 bp    DNA     linear   UNA 22-SEP-2016
DEFINITION  M04260:30:000000000-D0UL6:1:1102:18938:18260 1:N:0:142.
ACCESSION   geneious|urn:local:.:f-67xmf44:431
VERSION     geneious|urn:local:.:f-67xmf44:431
KEYWORDS    .
SOURCE      
  ORGANISM  
            .
FEATURES             Location/Qualifiers
ORIGIN      
        1 aactcatgta ggggaatctt taagaggatt gaatccaaat ttgctagttt cagagataaa
       61 caaattaatg gaatgtaatc cagatctctc agatagcgtt tatgatactg tgactccac
//
LOCUS       M04260:30:000000         151 bp    DNA     linear   UNA 22-SEP-2016
DEFINITION  M04260:30:000000000-D0UL6:1:1102:17709:5276 1:N:0:142.
ACCESSION   geneious|urn:local:.:f-67xmf44:432
VERSION     geneious|urn:local:.:f-67xmf44:432
KEYWORDS    .
SOURCE      
  ORGANISM  
            .
FEATURES             Location/Qualifiers
ORIGIN      
        1 gtggagtcac agtatcataa acgctatctg agagatctgg attacattcc attaatttgt
       61 ttatctctga aactagcaaa tttggattca atcctcttaa agattcccct acatgagttt
      121 cttttcccac acaaaaaaat aaaggcataa t
//
LOCUS       M04260:30:000000         114 bp    DNA     linear   UNA 22-SEP-2016
DEFINITION  M04260:30:000000000-D0UL6:1:1101:9680:23764 1:N:0:142.
ACCESSION   geneious|urn:local:.:f-67xmf44:433
VERSION     geneious|urn:local:.:f-67xmf44:433
KEYWORDS    .
SOURCE      
  ORGANISM  
            .
FEATURES             Location/Qualifiers
ORIGIN      
        1 ctcatgtagg ggaatcttta agaggattga atccaaattt gctagtttca gagataaaca
       61 aattaatgga atgtaatcca gatctctcag atagcgttta tgatactgtg actc
//
LOCUS       M04260:30:000000         114 bp    DNA     linear   UNA 22-SEP-2016
DEFINITION  M04260:30:000000000-D0UL6:1:1101:9680:23764 2:N:0:142.
ACCESSION   geneious|urn:local:.:f-67xmf44:434
VERSION     geneious|urn:local:.:f-67xmf44:434
KEYWORDS    .
SOURCE      
  ORGANISM  
            .
FEATURES             Location/Qualifiers
ORIGIN      
        1 gagtcacagt atcataaacg ctatctgaga gatctggatt acattccatt aatttgttta
       61 tctctgaaac tagcaaattt ggattcaatc ctcttaaaga ttcccctaca tgag
//
LOCUS       M04260:30:000000         137 bp    DNA     linear   UNA 22-SEP-2016
DEFINITION  M04260:30:000000000-D0UL6:1:1102:9694:22131 1:N:0:142.
ACCESSION   geneious|urn:local:.:f-67xmf44:435
VERSION     geneious|urn:local:.:f-67xmf44:435
KEYWORDS    .
SOURCE      
  ORGANISM  
            .
FEATURES             Location/Qualifiers
ORIGIN      
        1 atttttttgt gtgggaaaag aaactcatgt aggggaatct ttaagaggat tgaatccaaa
       61 tttgctagtt tcagagataa acaaattaat ggaatgtaat ccagatctct cagatagcgt
      121 ttatgatact gtgactc
//
LOCUS       M04260:30:000000         137 bp    DNA     linear   UNA 22-SEP-2016
DEFINITION  M04260:30:000000000-D0UL6:1:1102:9694:22131 2:N:0:142.
ACCESSION   geneious|urn:local:.:f-67xmf44:436
VERSION     geneious|urn:local:.:f-67xmf44:436
KEYWORDS    .
SOURCE      
  ORGANISM  
            .
FEATURES             Location/Qualifiers
ORIGIN      
        1 gagtcacagt atcataaacg ctatctgaga gatctggatt acattccatt aatttgttta
       61 tctctgaaac tagcaaattt ggattcaatc ctcttaaaga ttcccctaca tgagtttctt
      121 ttcccacaca aaaaaat
//
LOCUS       M04260:30:000000         139 bp    DNA     linear   UNA 22-SEP-2016
DEFINITION  M04260:30:000000000-D0UL6:1:1101:4818:9191 1:N:0:142.
ACCESSION   geneious|urn:local:.:f-67xmf44:437
VERSION     geneious|urn:local:.:f-67xmf44:437
KEYWORDS    .
SOURCE      
  ORGANISM  
            .
FEATURES             Location/Qualifiers
ORIGIN      
        1 ttattttttt gtgtgggaaa agaaactcat gtaggggaat ctttaagagg attgaatcca
       61 aatttgctag tttcagagat aaacaaatta atggaatgta atccagatct ctcagatagc
      121 gtttatgata ctgtgactc
//
LOCUS       M04260:30:000000         139 bp    DNA     linear   UNA 22-SEP-2016
DEFINITION  M04260:30:000000000-D0UL6:1:1101:4818:9191 2:N:0:142.
ACCESSION   geneious|urn:local:.:f-67xmf44:438
VERSION     geneious|urn:local:.:f-67xmf44:438
KEYWORDS    .
SOURCE      
  ORGANISM  
            .
FEATURES             Location/Qualifiers
ORIGIN      
        1 gagtcacagt atcataaacg ctatctgaga gatctggatt acattccatt aatttgttta
       61 tctctgaaac tagcaaattt ggattcaatc ctcttaaaga ttcccctaca tgagtttctt
      121 ttcccacaca aaaaaataa
//
LOCUS       M04260:30:000000         150 bp    DNA     linear   UNA 22-SEP-2016
DEFINITION  M04260:30:000000000-D0UL6:1:1102:5537:23665 1:N:0:142.
ACCESSION   geneious|urn:local:.:f-67xmf44:439
VERSION     geneious|urn:local:.:f-67xmf44:439
KEYWORDS    .
SOURCE      
  ORGANISM  
            .
FEATURES             Location/Qualifiers
ORIGIN      
        1 gagtcacagt atcataaacg ctatctgaga gatctggatt acattccatt aatttgttta
       61 tctctgaaac tagcaaattt ggattcaatc ctcttaaaga ttcccctaca tgagtttctt
      121 ttcccacaca aaaaaataaa ggcataattt
//
LOCUS       M04260:30:000000         150 bp    DNA     linear   UNA 22-SEP-2016
DEFINITION  M04260:30:000000000-D0UL6:1:1102:21413:25094 1:N:0:142.
ACCESSION   geneious|urn:local:.:f-67xmf44:440
VERSION     geneious|urn:local:.:f-67xmf44:440
KEYWORDS    .
SOURCE      
  ORGANISM  
            .
FEATURES             Location/Qualifiers
ORIGIN      
        1 aaattatgcc tttctttttt tgtgtgggaa aagaaactca tgtaggggaa tctttaagag
       61 gattgaatcc aaatttgcta gtttcagaga taaacaaatt aatggaatgt aatccagatc
      121 actcagatag cgtttatgat actgtgactc
//
LOCUS       M04260:30:000000         150 bp    DNA     linear   UNA 22-SEP-2016
DEFINITION  M04260:30:000000000-D0UL6:1:1102:5537:23665 2:N:0:142.
ACCESSION   geneious|urn:local:.:f-67xmf44:441
VERSION     geneious|urn:local:.:f-67xmf44:441
KEYWORDS    .
SOURCE      
  ORGANISM  
            .
FEATURES             Location/Qualifiers
ORIGIN      
        1 aaattatgcc tttatttttt tgtgtgggaa aagaaactca tgtaggggaa tctttaagag
       61 gattgaatcc aaatttgcta gtttcagaga taaacaaatt aatggaatgt aatccagatc
      121 tctcagatag cgtttatgat actgtgactc
//
LOCUS       M04260:30:000000         151 bp    DNA     linear   UNA 22-SEP-2016
DEFINITION  M04260:30:000000000-D0UL6:1:1101:4367:13701 1:N:0:142.
ACCESSION   geneious|urn:local:.:f-67xmf44:442
VERSION     geneious|urn:local:.:f-67xmf44:442
KEYWORDS    .
SOURCE      
  ORGANISM  
            .
FEATURES             Location/Qualifiers
ORIGIN      
        1 gagtcacagt atcataaacg ctatctgaga gatctggatt acattccatt aatttgttta
       61 tctctgaaac tagcaaattt ggattcaatc ctcttaaaga ttcccctaca tgagtttctt
      121 ttcccacaca aaaaaataaa ggcataattt t
//
LOCUS       M04260:30:000000         151 bp    DNA     linear   UNA 22-SEP-2016
DEFINITION  M04260:30:000000000-D0UL6:1:1101:20412:24874 2:N:0:142.
ACCESSION   geneious|urn:local:.:f-67xmf44:443
VERSION     geneious|urn:local:.:f-67xmf44:443
KEYWORDS    .
SOURCE      
  ORGANISM  
            .
FEATURES             Location/Qualifiers
ORIGIN      
        1 gagtcacagt atcataaacg ctatctgaga gatctggatt acattccatt aatttgttta
       61 tctctgaaac tagcaaattt ggattcaatc ctcttaaaga ttcccctaca tgagtttctt
      121 ttcccacaca aaaaaataaa ggcataattt t
//
LOCUS       M04260:30:000000         151 bp    DNA     linear   UNA 22-SEP-2016
DEFINITION  M04260:30:000000000-D0UL6:1:1102:7347:19225 1:N:0:142.
ACCESSION   geneious|urn:local:.:f-67xmf44:444
VERSION     geneious|urn:local:.:f-67xmf44:444
KEYWORDS    .
SOURCE      
  ORGANISM  
            .
FEATURES             Location/Qualifiers
ORIGIN      
        1 gagtcacagt atcataaacg ctatctgaga gatctggatt acattccatt aatttgttta
       61 tctctgaaac tagcaaattt ggattcaatc ctcttaaaga ttcccctaca tgagtttctt
      121 ttcccacaca aaaaaataaa ggcataattt t
//
LOCUS       M04260:30:000000         151 bp    DNA     linear   UNA 22-SEP-2016
DEFINITION  M04260:30:000000000-D0UL6:1:1102:19446:6363 1:N:0:142.
ACCESSION   geneious|urn:local:.:f-67xmf44:445
VERSION     geneious|urn:local:.:f-67xmf44:445
KEYWORDS    .
SOURCE      
  ORGANISM  
            .
FEATURES             Location/Qualifiers
ORIGIN      
        1 gagtcacagt atcataaacg ctatctgaga gatctggatt acattccatt aatttgttta
       61 tctctgaaac tagcaaattt ggattcaatc ctcttaaaga ttcccctaca tgagtttctt
      121 ttcccacaca aaaaaataaa ggcataattt t
//
LOCUS       M04260:30:000000         151 bp    DNA     linear   UNA 22-SEP-2016
DEFINITION  M04260:30:000000000-D0UL6:1:1101:25654:5518 2:N:0:142.
ACCESSION   geneious|urn:local:.:f-67xmf44:446
VERSION     geneious|urn:local:.:f-67xmf44:446
KEYWORDS    .
SOURCE      
  ORGANISM  
            .
FEATURES             Location/Qualifiers
ORIGIN      
        1 gagtcacagt atcataaacg ctatctgaga gatctggatt acattccatt aatttgttta
       61 tctctgaaac tagcaaattt ggattcaatc ctcttaaaga ttcccctaca tgagtttctt
      121 ttcccacaca aaaaaataaa ggcataattt t
//
LOCUS       M04260:30:000000         151 bp    DNA     linear   UNA 22-SEP-2016
DEFINITION  M04260:30:000000000-D0UL6:1:1101:24087:9152 1:N:0:142.
ACCESSION   geneious|urn:local:.:f-67xmf44:447
VERSION     geneious|urn:local:.:f-67xmf44:447
KEYWORDS    .
SOURCE      
  ORGANISM  
            .
FEATURES             Location/Qualifiers
ORIGIN      
        1 gagtcacagt atcataaacg ctatctgaga gatctggatt acattccatt aatttgttta
       61 tctctgaaac tagcaaattt ggattcaatc ctcttaaaga ttcccctaca tgagtttctt
      121 ttcccacaca aaaaaataaa ggcataattt t
//
LOCUS       M04260:30:000000         150 bp    DNA     linear   UNA 22-SEP-2016
DEFINITION  M04260:30:000000000-D0UL6:1:1102:12203:11695 1:N:0:142.
ACCESSION   geneious|urn:local:.:f-67xmf44:448
VERSION     geneious|urn:local:.:f-67xmf44:448
KEYWORDS    .
SOURCE      
  ORGANISM  
            .
FEATURES             Location/Qualifiers
ORIGIN      
        1 gtcacagtat cataaacgct atctgagaga tctggattac attccattaa tttgtttatc
       61 tctgaaacta gcaaatttgg attcaatcct cttaaagatt cccctacatg agtttctttt
      121 cccacacaaa aaaataaagg cataatttta
//
LOCUS       M04260:30:000000         150 bp    DNA     linear   UNA 22-SEP-2016
DEFINITION  M04260:30:000000000-D0UL6:1:1102:13065:6368 2:N:0:142.
ACCESSION   geneious|urn:local:.:f-67xmf44:449
VERSION     geneious|urn:local:.:f-67xmf44:449
KEYWORDS    .
SOURCE      
  ORGANISM  
            .
FEATURES             Location/Qualifiers
ORIGIN      
        1 gtcacagtat cataaacgct atctgagaga tctggattac attccattaa tttgtttatc
       61 tctgaaacta gcaaatttgg attcaatcct cttaaagatt cccctacatg agtttctttt
      121 cccacacaaa aaaataaagg cataatttta
//
LOCUS       M04260:30:000000          67 bp    DNA     linear   UNA 22-SEP-2016
DEFINITION  M04260:30:000000000-D0UL6:1:1102:16805:2137 1:N:0:142.
ACCESSION   geneious|urn:local:.:f-67xmf44:450
VERSION     geneious|urn:local:.:f-67xmf44:450
KEYWORDS    .
SOURCE      
  ORGANISM  
            .
FEATURES             Location/Qualifiers
ORIGIN      
        1 tcacagtatc ataaacgcta tctgagagat ctggattaca ttccattaat ttgtttatct
       61 ctgaaac
//
LOCUS       M04260:30:000000          67 bp    DNA     linear   UNA 22-SEP-2016
DEFINITION  M04260:30:000000000-D0UL6:1:1102:16805:2137 2:N:0:142.
ACCESSION   geneious|urn:local:.:f-67xmf44:451
VERSION     geneious|urn:local:.:f-67xmf44:451
KEYWORDS    .
SOURCE      
  ORGANISM  
            .
FEATURES             Location/Qualifiers
ORIGIN      
        1 gtttcagaga taaacaaatt aatggaatgt aatccagatc tctcagatag cgtttatgat
       61 actgtga
//
LOCUS       M04260:30:000000         149 bp    DNA     linear   UNA 22-SEP-2016
DEFINITION  M04260:30:000000000-D0UL6:1:1102:21499:10603 2:N:0:142.
ACCESSION   geneious|urn:local:.:f-67xmf44:452
VERSION     geneious|urn:local:.:f-67xmf44:452
KEYWORDS    .
SOURCE      
  ORGANISM  
            .
FEATURES             Location/Qualifiers
ORIGIN      
        1 gtacagaata catctccttt aaatccattt gctttaaact catgtagggg aatctttaag
       61 aggattgaat ccaaatttgc tagtttcaga gataaacaaa ttaatggaat gtaatccaga
      121 tctctcagat agcgtttatg atactgtga
//
LOCUS       M04260:30:000000         149 bp    DNA     linear   UNA 22-SEP-2016
DEFINITION  M04260:30:000000000-D0UL6:1:1102:14600:13638 1:N:0:142.
ACCESSION   geneious|urn:local:.:f-67xmf44:453
VERSION     geneious|urn:local:.:f-67xmf44:453
KEYWORDS    .
SOURCE      
  ORGANISM  
            .
FEATURES             Location/Qualifiers
ORIGIN      
        1 cacagtatca taaacgctat ctgagagatc tggattacat tccattaatt tgtttatctc
       61 tgaaactagc aaatttggat tcaatcctct taaagattcc cctacatgag tttcttttcc
      121 cacacaaaaa aataaaggca taattttac
//
LOCUS       M04260:30:000000         151 bp    DNA     linear   UNA 22-SEP-2016
DEFINITION  M04260:30:000000000-D0UL6:1:1101:21859:20105 1:N:0:142.
ACCESSION   geneious|urn:local:.:f-67xmf44:454
VERSION     geneious|urn:local:.:f-67xmf44:454
KEYWORDS    .
SOURCE      
  ORGANISM  
            .
FEATURES             Location/Qualifiers
ORIGIN      
        1 aggtaaaatt atgcctttat ttttttgtgt gggaaaagaa actcatgtag gggaatcttt
       61 aagaggattg aatccaaatt tgctagtttc agagataaac aaattaatgg aatgtaatcc
      121 agatctctca gatagcgttt atgatactgt g
//
LOCUS       M04260:30:000000         151 bp    DNA     linear   UNA 22-SEP-2016
DEFINITION  M04260:30:000000000-D0UL6:1:1102:8500:7355 2:N:0:142.
ACCESSION   geneious|urn:local:.:f-67xmf44:455
VERSION     geneious|urn:local:.:f-67xmf44:455
KEYWORDS    .
SOURCE      
  ORGANISM  
            .
FEATURES             Location/Qualifiers
ORIGIN      
        1 aggtaaaatt atgcctttat ttttttgtgt gggaaaagaa actcatgtag gggaatcttt
       61 aagaggattg aatccaaatt tgctagtttc agagataaac aaattaatgg aatgtaatcc
      121 agatctctca gatagcgttt atgatactgt g
//
LOCUS       M04260:30:000000         151 bp    DNA     linear   UNA 22-SEP-2016
DEFINITION  M04260:30:000000000-D0UL6:1:1102:9271:27664 1:N:0:142.
ACCESSION   geneious|urn:local:.:f-67xmf44:456
VERSION     geneious|urn:local:.:f-67xmf44:456
KEYWORDS    .
SOURCE      
  ORGANISM  
            .
FEATURES             Location/Qualifiers
ORIGIN      
        1 aggaaaaatt atgcctttat ttttttgtgt gggaaaagaa actcatgtag gggaatcttt
       61 aagaggattg aatccaaatt tgctagtttc agagataaac aaattaatgg aatgtaatcc
      121 agatctctca gatagcgttt atgatactgt g
//
LOCUS       M04260:30:000000         151 bp    DNA     linear   UNA 22-SEP-2016
DEFINITION  M04260:30:000000000-D0UL6:1:1102:22977:13957 1:N:0:142.
ACCESSION   geneious|urn:local:.:f-67xmf44:457
VERSION     geneious|urn:local:.:f-67xmf44:457
KEYWORDS    .
SOURCE      
  ORGANISM  
            .
FEATURES             Location/Qualifiers
ORIGIN      
        1 aggtaaaatt atgcctttat ttttttgtgt gggaaaagaa actcatgtag gggaatcttt
       61 aagaggattg aatccaaatt tgctagtttc agagataaac aaattaatgg aatgtaatcc
      121 agatctctca gatagcgttt atgatactgt g
//
LOCUS       M04260:30:000000          84 bp    DNA     linear   UNA 22-SEP-2016
DEFINITION  M04260:30:000000000-D0UL6:1:1101:19304:19767 1:N:0:142.
ACCESSION   geneious|urn:local:.:f-67xmf44:458
VERSION     geneious|urn:local:.:f-67xmf44:458
KEYWORDS    .
SOURCE      
  ORGANISM  
            .
FEATURES             Location/Qualifiers
ORIGIN      
        1 gattgaatcc aaatttgcta gtttcagaga taaacaaatt aatggaatgt aatccagatc
       61 tctcagatag cgtttatgat actg
//
LOCUS       M04260:30:000000          84 bp    DNA     linear   UNA 22-SEP-2016
DEFINITION  M04260:30:000000000-D0UL6:1:1101:19304:19767 2:N:0:142.
ACCESSION   geneious|urn:local:.:f-67xmf44:459
VERSION     geneious|urn:local:.:f-67xmf44:459
KEYWORDS    .
SOURCE      
  ORGANISM  
            .
FEATURES             Location/Qualifiers
ORIGIN      
        1 cagtatcata aacgctatct gagagatctg gattacattc cattaatttg tttatctctg
       61 aaactagcaa atttggattc aatc
//
LOCUS       M04260:30:000000         150 bp    DNA     linear   UNA 22-SEP-2016
DEFINITION  M04260:30:000000000-D0UL6:1:1101:18839:13393 2:N:0:142.
ACCESSION   geneious|urn:local:.:f-67xmf44:460
VERSION     geneious|urn:local:.:f-67xmf44:460
KEYWORDS    .
SOURCE      
  ORGANISM  
            .
FEATURES             Location/Qualifiers
ORIGIN      
        1 cagtatcata aacgctatct gagagatctg gattacattc cattaatttg tttatctctg
       61 aaactagcaa atttggattc aatcctctta aagattcccc tacatgagtt tcttttccca
      121 cacaaaaaaa taaaggcata attttaccta
//
LOCUS       M04260:30:000000         150 bp    DNA     linear   UNA 22-SEP-2016
DEFINITION  M04260:30:000000000-D0UL6:1:1101:4872:15148 2:N:0:142.
ACCESSION   geneious|urn:local:.:f-67xmf44:461
VERSION     geneious|urn:local:.:f-67xmf44:461
KEYWORDS    .
SOURCE      
  ORGANISM  
            .
FEATURES             Location/Qualifiers
ORIGIN      
        1 cagtatcata aacgctatct gagagatctg gattacattc cattaatttg tttatctctg
       61 aaactagcaa atttggattc aatcctctta aagattcccc tacatgagtt tcttttccca
      121 cacaaaaaaa taaaggcata attttaccta
//
LOCUS       M04260:30:000000         150 bp    DNA     linear   UNA 22-SEP-2016
DEFINITION  M04260:30:000000000-D0UL6:1:1102:11659:7671 1:N:0:142.
ACCESSION   geneious|urn:local:.:f-67xmf44:462
VERSION     geneious|urn:local:.:f-67xmf44:462
KEYWORDS    .
SOURCE      
  ORGANISM  
            .
FEATURES             Location/Qualifiers
ORIGIN      
        1 cagtatcata aacgctatct gagagatctg gattacattc cattaatttg tttatctctg
       61 aaactagcaa atttggattc aatcctctta aagattcccc tacatgagtt tcttttccca
      121 cacaaaaaaa taaaggcata attttaccta
//
LOCUS       M04260:30:000000         150 bp    DNA     linear   UNA 22-SEP-2016
DEFINITION  M04260:30:000000000-D0UL6:1:1101:14555:23685 1:N:0:142.
ACCESSION   geneious|urn:local:.:f-67xmf44:463
VERSION     geneious|urn:local:.:f-67xmf44:463
KEYWORDS    .
SOURCE      
  ORGANISM  
            .
FEATURES             Location/Qualifiers
ORIGIN      
        1 cagtatcata aacgctatct gagagatctg gattacattc cattaatttg tttatctctg
       61 aaactagcaa atttggattc aatcctctta aagattcccc tacatgagtt tcttttccca
      121 cacaaaaaaa taaaggcata attttaccta
//
LOCUS       M04260:30:000000         150 bp    DNA     linear   UNA 22-SEP-2016
DEFINITION  M04260:30:000000000-D0UL6:1:1101:24455:7278 2:N:0:142.
ACCESSION   geneious|urn:local:.:f-67xmf44:464
VERSION     geneious|urn:local:.:f-67xmf44:464
KEYWORDS    .
SOURCE      
  ORGANISM  
            .
FEATURES             Location/Qualifiers
ORIGIN      
        1 cagtatcata aacgctatct gagagatctg gattacattc cattaatttg tttatctctg
       61 aaactagcaa atttggattc aatcctctta aagattcccc tacatgagtt tcttttccca
      121 cacaaaaaaa taaaggcata attttaccta
//
LOCUS       M04260:30:000000         150 bp    DNA     linear   UNA 22-SEP-2016
DEFINITION  M04260:30:000000000-D0UL6:1:1101:15321:27541 2:N:0:142.
ACCESSION   geneious|urn:local:.:f-67xmf44:465
VERSION     geneious|urn:local:.:f-67xmf44:465
KEYWORDS    .
SOURCE      
  ORGANISM  
            .
FEATURES             Location/Qualifiers
ORIGIN      
        1 cagtatcata aacgctatct gagagatctg gattacattc cattaatttg tttatctctg
       61 aaactagcaa atttggattc aatcctctta aagattcccc tacatgagtt tcttttccca
      121 cacaaaaaaa taaaggcata attttaccta
//
LOCUS       M04260:30:000000         150 bp    DNA     linear   UNA 22-SEP-2016
DEFINITION  M04260:30:000000000-D0UL6:1:1102:7472:6329 2:N:0:142.
ACCESSION   geneious|urn:local:.:f-67xmf44:466
VERSION     geneious|urn:local:.:f-67xmf44:466
KEYWORDS    .
SOURCE      
  ORGANISM  
            .
FEATURES             Location/Qualifiers
ORIGIN      
        1 cagtatcata aacgctatct gagagatctg gattacattc cattaatttg tttatctctg
       61 aaactagcaa atttggattc aatcctctta aagattcccc tacatgagtt tcttttccca
      121 cacaaaaaaa taaaggcata attttaccta
//
LOCUS       M04260:30:000000          56 bp    DNA     linear   UNA 22-SEP-2016
DEFINITION  M04260:30:000000000-D0UL6:1:1102:20767:4695 2:N:0:142.
ACCESSION   geneious|urn:local:.:f-67xmf44:467
VERSION     geneious|urn:local:.:f-67xmf44:467
KEYWORDS    .
SOURCE      
  ORGANISM  
            .
FEATURES             Location/Qualifiers
ORIGIN      
        1 gtatcataaa cgctatctga gagatctgga ttacattcca ttaatttgtt tatctc
//
LOCUS       M04260:30:000000          56 bp    DNA     linear   UNA 22-SEP-2016
DEFINITION  M04260:30:000000000-D0UL6:1:1102:20767:4695 1:N:0:142.
ACCESSION   geneious|urn:local:.:f-67xmf44:468
VERSION     geneious|urn:local:.:f-67xmf44:468
KEYWORDS    .
SOURCE      
  ORGANISM  
            .
FEATURES             Location/Qualifiers
ORIGIN      
        1 gagataaaca aattaatgga atgtaatcca gatctctcag atagcgttta tgatac
//
LOCUS       M04260:30:000000          88 bp    DNA     linear   UNA 22-SEP-2016
DEFINITION  M04260:30:000000000-D0UL6:1:1101:17758:3675 1:N:0:142.
ACCESSION   geneious|urn:local:.:f-67xmf44:469
VERSION     geneious|urn:local:.:f-67xmf44:469
KEYWORDS    .
SOURCE      
  ORGANISM  
            .
FEATURES             Location/Qualifiers
ORIGIN      
        1 taagaggatt gaatccaaat ttgctagttt cagagataaa caaattaatg gaatgtaatc
       61 cagatctctc agatagcgtt tatgatac
//
LOCUS       M04260:30:000000          88 bp    DNA     linear   UNA 22-SEP-2016
DEFINITION  M04260:30:000000000-D0UL6:1:1101:17758:3675 2:N:0:142.
ACCESSION   geneious|urn:local:.:f-67xmf44:470
VERSION     geneious|urn:local:.:f-67xmf44:470
KEYWORDS    .
SOURCE      
  ORGANISM  
            .
FEATURES             Location/Qualifiers
ORIGIN      
        1 gtatcataaa cgctatctga gagatctgga ttacattcca ttaatttgtt tatctctgaa
       61 actagcaaat ttggattcaa tcctctta
//
LOCUS       M04260:30:000000          93 bp    DNA     linear   UNA 22-SEP-2016
DEFINITION  M04260:30:000000000-D0UL6:1:1101:12291:9956 2:N:0:142.
ACCESSION   geneious|urn:local:.:f-67xmf44:471
VERSION     geneious|urn:local:.:f-67xmf44:471
KEYWORDS    .
SOURCE      
  ORGANISM  
            .
FEATURES             Location/Qualifiers
ORIGIN      
        1 gtatcataaa cgctatctga gagatctgga ttacattcca ttaatttgtt tatctctgaa
       61 actagcaaat ttggattcaa tcctcttaaa gat
//
LOCUS       M04260:30:000000          93 bp    DNA     linear   UNA 22-SEP-2016
DEFINITION  M04260:30:000000000-D0UL6:1:1101:12291:9956 1:N:0:142.
ACCESSION   geneious|urn:local:.:f-67xmf44:472
VERSION     geneious|urn:local:.:f-67xmf44:472
KEYWORDS    .
SOURCE      
  ORGANISM  
            .
FEATURES             Location/Qualifiers
ORIGIN      
        1 atctttaaga ggattgaatc caaatttgct agtttcagag ataaacaaat taatggaatg
       61 taatccagat ctctcagata gcgtttatga tac
//
LOCUS       M04260:30:000000          93 bp    DNA     linear   UNA 22-SEP-2016
DEFINITION  M04260:30:000000000-D0UL6:1:1101:23809:18398 2:N:0:142.
ACCESSION   geneious|urn:local:.:f-67xmf44:473
VERSION     geneious|urn:local:.:f-67xmf44:473
KEYWORDS    .
SOURCE      
  ORGANISM  
            .
FEATURES             Location/Qualifiers
ORIGIN      
        1 gtatcataaa cgctatctga gagatctgga ttacattcca ttaatttgtt tatctctgaa
       61 actagcaaat ttggattcaa tcctcttaaa gat
//
LOCUS       M04260:30:000000          93 bp    DNA     linear   UNA 22-SEP-2016
DEFINITION  M04260:30:000000000-D0UL6:1:1101:23809:18398 1:N:0:142.
ACCESSION   geneious|urn:local:.:f-67xmf44:474
VERSION     geneious|urn:local:.:f-67xmf44:474
KEYWORDS    .
SOURCE      
  ORGANISM  
            .
FEATURES             Location/Qualifiers
ORIGIN      
        1 atctttaaga ggattgaatc caaatttgct agtttcagag ataaacaaat taatggaatg
       61 taatccagat ctctcagata gcgtttatga tac
//
LOCUS       M04260:30:000000         147 bp    DNA     linear   UNA 22-SEP-2016
DEFINITION  M04260:30:000000000-D0UL6:1:1101:13064:4237 2:N:0:142.
ACCESSION   geneious|urn:local:.:f-67xmf44:475
VERSION     geneious|urn:local:.:f-67xmf44:475
KEYWORDS    .
SOURCE      
  ORGANISM  
            .
FEATURES             Location/Qualifiers
ORIGIN      
        1 aggtaaaatt atgcctttat ttttttgtgt gggaaaagaa actcatgtag gggaatcttt
       61 aagaggattg aatccaaatt tgctagtttc agagataaac aaattaatgg aatgtaatcc
      121 agatctctca gatagcgttt atgatac
//
LOCUS       M04260:30:000000         147 bp    DNA     linear   UNA 22-SEP-2016
DEFINITION  M04260:30:000000000-D0UL6:1:1101:13064:4237 1:N:0:142.
ACCESSION   geneious|urn:local:.:f-67xmf44:476
VERSION     geneious|urn:local:.:f-67xmf44:476
KEYWORDS    .
SOURCE      
  ORGANISM  
            .
FEATURES             Location/Qualifiers
ORIGIN      
        1 gtatcataaa cgctatctga gagatctgga ttacattcca ttaatttgtt tatctctgaa
       61 actagcaaat ttggattcaa tcctcttaaa gattccccta catgagtttc ttttcccaca
      121 caaaaaaata aaggcataat tttacct
//
LOCUS       M04260:30:000000         150 bp    DNA     linear   UNA 22-SEP-2016
DEFINITION  M04260:30:000000000-D0UL6:1:1101:13218:5843 2:N:0:142.
ACCESSION   geneious|urn:local:.:f-67xmf44:477
VERSION     geneious|urn:local:.:f-67xmf44:477
KEYWORDS    .
SOURCE      
  ORGANISM  
            .
FEATURES             Location/Qualifiers
ORIGIN      
        1 gtatcataaa cgctatctga gagatctgga ttacattcca ttaatttgtt tatctctgaa
       61 actagcaaat ttggattcaa tcctcttaaa gattccccta catgagtttc ttttcccaca
      121 caaaaaaata aaggcataat tttacctaca
//
LOCUS       M04260:30:000000         150 bp    DNA     linear   UNA 22-SEP-2016
DEFINITION  M04260:30:000000000-D0UL6:1:1101:19167:26285 1:N:0:142.
ACCESSION   geneious|urn:local:.:f-67xmf44:478
VERSION     geneious|urn:local:.:f-67xmf44:478
KEYWORDS    .
SOURCE      
  ORGANISM  
            .
FEATURES             Location/Qualifiers
ORIGIN      
        1 gtatcataaa cgctatctga gagatctggt ttacattcca ttaatttgtt tatctctgaa
       61 actagcaaat ttggattcaa tcctcttaaa gattccccta catgagtttc ttttcccaca
      121 caaaaaaata aaggcataat tttacctaca
//
LOCUS       M04260:30:000000         150 bp    DNA     linear   UNA 22-SEP-2016
DEFINITION  M04260:30:000000000-D0UL6:1:1102:4280:17851 2:N:0:142.
ACCESSION   geneious|urn:local:.:f-67xmf44:479
VERSION     geneious|urn:local:.:f-67xmf44:479
KEYWORDS    .
SOURCE      
  ORGANISM  
            .
FEATURES             Location/Qualifiers
ORIGIN      
        1 gtatcataaa cgctatctga gagatctgga ttacattcca ttaatttgtt tatctctgaa
       61 actagcaaat ttggattcaa tcctcttaaa gattccccta catgagtttc ttttcccaca
      121 caaaaaaata aaggcataat tttacctaca
//
LOCUS       M04260:30:000000         150 bp    DNA     linear   UNA 22-SEP-2016
DEFINITION  M04260:30:000000000-D0UL6:1:1101:19903:11112 1:N:0:142.
ACCESSION   geneious|urn:local:.:f-67xmf44:480
VERSION     geneious|urn:local:.:f-67xmf44:480
KEYWORDS    .
SOURCE      
  ORGANISM  
            .
FEATURES             Location/Qualifiers
ORIGIN      
        1 gtatcataaa cgctatctga gagatctgga ttacattcca ttaatttgtt tatctctgaa
       61 actagcaaat ttggattcaa tcctcttaaa gattcctcta catgagtttc ttttcccaca
      121 caaaaaaata aaggcataat tttacctaca
//
LOCUS       M04260:30:000000         150 bp    DNA     linear   UNA 22-SEP-2016
DEFINITION  M04260:30:000000000-D0UL6:1:1102:18633:15224 2:N:0:142.
ACCESSION   geneious|urn:local:.:f-67xmf44:481
VERSION     geneious|urn:local:.:f-67xmf44:481
KEYWORDS    .
SOURCE      
  ORGANISM  
            .
FEATURES             Location/Qualifiers
ORIGIN      
        1 gtatcataaa cgctatctga gagatctgga ttacattcca ttaatttgtt tatctctgaa
       61 actagcaaat ttggattcaa tcctcttaaa gattccccta catgagtttc ttttcccaca
      121 caaaaaaata aaggcataat tttacctaca
//
LOCUS       M04260:30:000000         150 bp    DNA     linear   UNA 22-SEP-2016
DEFINITION  M04260:30:000000000-D0UL6:1:1101:25339:23713 2:N:0:142.
ACCESSION   geneious|urn:local:.:f-67xmf44:482
VERSION     geneious|urn:local:.:f-67xmf44:482
KEYWORDS    .
SOURCE      
  ORGANISM  
            .
FEATURES             Location/Qualifiers
ORIGIN      
        1 gtatcataaa cgctatctga gagatctgga ttacattcca ttaatttgtt tatctctgaa
       61 actagcaaat ttggattcaa tcctcttaaa gattccccta catgagtttc ttttcccaca
      121 caaaaaaata aaggcataat tttacctaca
//
LOCUS       M04260:30:000000         150 bp    DNA     linear   UNA 22-SEP-2016
DEFINITION  M04260:30:000000000-D0UL6:1:1102:4027:19413 1:N:0:142.
ACCESSION   geneious|urn:local:.:f-67xmf44:483
VERSION     geneious|urn:local:.:f-67xmf44:483
KEYWORDS    .
SOURCE      
  ORGANISM  
            .
FEATURES             Location/Qualifiers
ORIGIN      
        1 gtatcataaa cgctatctga gagatctgga ttacattcca ttaatttgtt tatctctgaa
       61 actagcaaat ttggattcaa tcctcttaaa gattccccta catgagtttc ttttcccaca
      121 caaaaaaata aaggcataat tttacctaca
//
LOCUS       M04260:30:000000         150 bp    DNA     linear   UNA 22-SEP-2016
DEFINITION  M04260:30:000000000-D0UL6:1:1101:4774:16893 2:N:0:142.
ACCESSION   geneious|urn:local:.:f-67xmf44:484
VERSION     geneious|urn:local:.:f-67xmf44:484
KEYWORDS    .
SOURCE      
  ORGANISM  
            .
FEATURES             Location/Qualifiers
ORIGIN      
        1 gtatcataaa cgctatctga gagatctgga ttacattcca ttaatttgtt tatctctgaa
       61 actagcaaat ttggattcaa tcctcttaaa gattccccta catgagtttc ttttcccaca
      121 caaaaaaata aaggcataat tttacctaca
//
LOCUS       M04260:30:000000         150 bp    DNA     linear   UNA 22-SEP-2016
DEFINITION  M04260:30:000000000-D0UL6:1:1101:18820:22154 1:N:0:142.
ACCESSION   geneious|urn:local:.:f-67xmf44:485
VERSION     geneious|urn:local:.:f-67xmf44:485
KEYWORDS    .
SOURCE      
  ORGANISM  
            .
FEATURES             Location/Qualifiers
ORIGIN      
        1 gtatcataaa cgctatctga gagatctgga ttacattcca ttaatttgtt tatctctgaa
       61 actagcaaat ttggattcaa tcctcttaaa gattccccta catgagtttc ttttcccaca
      121 caaaaaaata aaggcataat tttacctaca
//
LOCUS       M04260:30:000000         150 bp    DNA     linear   UNA 22-SEP-2016
DEFINITION  M04260:30:000000000-D0UL6:1:1101:28431:14100 1:N:0:142.
ACCESSION   geneious|urn:local:.:f-67xmf44:486
VERSION     geneious|urn:local:.:f-67xmf44:486
KEYWORDS    .
SOURCE      
  ORGANISM  
            .
FEATURES             Location/Qualifiers
ORIGIN      
        1 gtatcataaa cgctatctga gagatctgga ttacattcca ttaatttgtt tatctctgaa
       61 actagcaaat ttggattcaa tcctcttaaa gattccccta catgagtttc ttttcccaca
      121 caaaaaaata aaggcataat tttacctaca
//
LOCUS       M04260:30:000000         150 bp    DNA     linear   UNA 22-SEP-2016
DEFINITION  M04260:30:000000000-D0UL6:1:1102:5326:12042 1:N:0:142.
ACCESSION   geneious|urn:local:.:f-67xmf44:487
VERSION     geneious|urn:local:.:f-67xmf44:487
KEYWORDS    .
SOURCE      
  ORGANISM  
            .
FEATURES             Location/Qualifiers
ORIGIN      
        1 gtgtaggtaa aattatgcct ttattttttt gtgtgggaaa agaaactcat gtaggggaat
       61 ctttaagagg attgaatcca aatttgctag tttcagagat aaacaaatta atggaatgta
      121 atccaaatct ctcagatagc gtttatgata
//
LOCUS       M04260:30:000000         150 bp    DNA     linear   UNA 22-SEP-2016
DEFINITION  M04260:30:000000000-D0UL6:1:1102:19446:6363 2:N:0:142.
ACCESSION   geneious|urn:local:.:f-67xmf44:488
VERSION     geneious|urn:local:.:f-67xmf44:488
KEYWORDS    .
SOURCE      
  ORGANISM  
            .
FEATURES             Location/Qualifiers
ORIGIN      
        1 gtgtaggtaa aattatgcct ttattttttt gtgtgggaaa agaaactcat gtaggggaat
       61 ctttaagagg attgaatcca aatttgctag tttcagagat aaacaaatta atggaatgta
      121 atccagatct ctcagatagc gtttatgata
//
LOCUS       M04260:30:000000         150 bp    DNA     linear   UNA 22-SEP-2016
DEFINITION  M04260:30:000000000-D0UL6:1:1102:16111:15025 1:N:0:142.
ACCESSION   geneious|urn:local:.:f-67xmf44:489
VERSION     geneious|urn:local:.:f-67xmf44:489
KEYWORDS    .
SOURCE      
  ORGANISM  
            .
FEATURES             Location/Qualifiers
ORIGIN      
        1 gtgtaggtaa aattatgcct ttattttttt gtgtggaaaa agaaactcat gtaggggaat
       61 ctttaagagg attgaatcca aatttgctag tttcagagat aaacaaatta atggaatgta
      121 atccagatct ctcagatagc gtttatgata
//
LOCUS       M04260:30:000000         150 bp    DNA     linear   UNA 22-SEP-2016
DEFINITION  M04260:30:000000000-D0UL6:1:1101:4153:15439 2:N:0:142.
ACCESSION   geneious|urn:local:.:f-67xmf44:490
VERSION     geneious|urn:local:.:f-67xmf44:490
KEYWORDS    .
SOURCE      
  ORGANISM  
            .
FEATURES             Location/Qualifiers
ORIGIN      
        1 gtgtaggtaa aattatgcct ttattttttt gtgtgggaaa agaaactcat gtaggggaat
       61 ctttaagagg attgaatcca aatttgctag tttcagagat aaacaaatta atggaatgta
      121 atccagatct ctcagatagc gtttatgata
//
LOCUS       M04260:30:000000         150 bp    DNA     linear   UNA 22-SEP-2016
DEFINITION  M04260:30:000000000-D0UL6:1:1102:13449:1900 1:N:0:142.
ACCESSION   geneious|urn:local:.:f-67xmf44:491
VERSION     geneious|urn:local:.:f-67xmf44:491
KEYWORDS    .
SOURCE      
  ORGANISM  
            .
FEATURES             Location/Qualifiers
ORIGIN      
        1 gtgtaggtaa aattatgcct ttattttttt gtgtgggaaa agaaactcat gtaggggaat
       61 ctttaagagg attgaatcca aatttgctag tttcagagat aaacaaatta atggaatgta
      121 atccagatct ctcagatagc gtttatgata
//
LOCUS       M04260:30:000000         150 bp    DNA     linear   UNA 22-SEP-2016
DEFINITION  M04260:30:000000000-D0UL6:1:1101:9641:25086 1:N:0:142.
ACCESSION   geneious|urn:local:.:f-67xmf44:492
VERSION     geneious|urn:local:.:f-67xmf44:492
KEYWORDS    .
SOURCE      
  ORGANISM  
            .
FEATURES             Location/Qualifiers
ORIGIN      
        1 gtgtaggtaa aattatgcct ttattttttt gtgtgggaaa agaaactcat gtaggggaat
       61 ctttaagagg attgaatcca aatttgctag tttcagagat aaacaaatta atggaatgta
      121 atccagatct ctcagatagc gtttatgata
//
LOCUS       M04260:30:000000         145 bp    DNA     linear   UNA 22-SEP-2016
DEFINITION  M04260:30:000000000-D0UL6:1:1101:21130:18660 2:N:0:142.
ACCESSION   geneious|urn:local:.:f-67xmf44:493
VERSION     geneious|urn:local:.:f-67xmf44:493
KEYWORDS    .
SOURCE      
  ORGANISM  
            .
FEATURES             Location/Qualifiers
ORIGIN      
        1 aggtaaaatt atgcctttat ttttttgtgt gggaaaagaa actcatgtag gggaatcttt
       61 aagaggattg aatccaaatt tgctagtttc agagataaac aaattaatgg aatgtaatcc
      121 agatctctca gatagcgttt atgat
//
LOCUS       M04260:30:000000         145 bp    DNA     linear   UNA 22-SEP-2016
DEFINITION  M04260:30:000000000-D0UL6:1:1101:21130:18660 1:N:0:142.
ACCESSION   geneious|urn:local:.:f-67xmf44:494
VERSION     geneious|urn:local:.:f-67xmf44:494
KEYWORDS    .
SOURCE      
  ORGANISM  
            .
FEATURES             Location/Qualifiers
ORIGIN      
        1 atcataaacg ctatctgaga gatctggatt acattccatt aatttgttta tctctgaaac
       61 tagcaaattt ggattcaatc ctcttaaaga ttcccctaca tgagtttctt ttcccacaca
      121 aaaaaataaa ggcataattt tacct
//
LOCUS       M04260:30:000000         151 bp    DNA     linear   UNA 22-SEP-2016
DEFINITION  M04260:30:000000000-D0UL6:1:1101:13430:10260 2:N:0:142.
ACCESSION   geneious|urn:local:.:f-67xmf44:495
VERSION     geneious|urn:local:.:f-67xmf44:495
KEYWORDS    .
SOURCE      
  ORGANISM  
            .
FEATURES             Location/Qualifiers
ORIGIN      
        1 atcataaacg ctatctgaga gatctggatt acattccatt aatttgttta tctctgaaac
       61 tagcaaattt ggattcaatc ctcttaaaga ttcccctaca tgagtttctt ttcccacaca
      121 aaaaaataaa ggcataattt tacctacact a
//
LOCUS       M04260:30:000000         151 bp    DNA     linear   UNA 22-SEP-2016
DEFINITION  M04260:30:000000000-D0UL6:1:1102:6327:5164 2:N:0:142.
ACCESSION   geneious|urn:local:.:f-67xmf44:496
VERSION     geneious|urn:local:.:f-67xmf44:496
KEYWORDS    .
SOURCE      
  ORGANISM  
            .
FEATURES             Location/Qualifiers
ORIGIN      
        1 atcataaacg ctatctgaga gatctggatt acattccatt aatttgttta tctctgaaac
       61 tagcaaattt ggattcaatc ctcttaaaga ttcccctaca tgagtttctt ttcccacaca
      121 aaaaaataaa ggcataattt tacctacact a
//
LOCUS       M04260:30:000000         151 bp    DNA     linear   UNA 22-SEP-2016
DEFINITION  M04260:30:000000000-D0UL6:1:1102:25168:21559 1:N:0:142.
ACCESSION   geneious|urn:local:.:f-67xmf44:497
VERSION     geneious|urn:local:.:f-67xmf44:497
KEYWORDS    .
SOURCE      
  ORGANISM  
            .
FEATURES             Location/Qualifiers
ORIGIN      
        1 atcataaacg ctatctgaga gatctggatt acattccatt aatttgttta tctctgaaac
       61 tagcaaattt ggattcaatc ctcttaaaga ttcccctaca tgagtttctt ttcccacaca
      121 aaaaaataaa ggcataattt tacctacact a
//
LOCUS       M04260:30:000000         151 bp    DNA     linear   UNA 22-SEP-2016
DEFINITION  M04260:30:000000000-D0UL6:1:1102:16043:16727 2:N:0:142.
ACCESSION   geneious|urn:local:.:f-67xmf44:498
VERSION     geneious|urn:local:.:f-67xmf44:498
KEYWORDS    .
SOURCE      
  ORGANISM  
            .
FEATURES             Location/Qualifiers
ORIGIN      
        1 atcataaacg ctatctgaga gatctggatt acattccatt aatttgttta tctctgaaac
       61 tagcaaattt ggattcaatc ctcttaaaga ttcccctaca tgagtttctt ttcccacaca
      121 aaaaaataaa ggcataattt tacctacact a
//
LOCUS       M04260:30:000000         151 bp    DNA     linear   UNA 22-SEP-2016
DEFINITION  M04260:30:000000000-D0UL6:1:1102:24051:6478 2:N:0:142.
ACCESSION   geneious|urn:local:.:f-67xmf44:499
VERSION     geneious|urn:local:.:f-67xmf44:499
KEYWORDS    .
SOURCE      
  ORGANISM  
            .
FEATURES             Location/Qualifiers
ORIGIN      
        1 atcataaacg ctatctgaga gatctggatt acattccatt aatttgttta tctctgaaac
       61 tagcaaattt ggattcaatc ctcttaaaga ttcccctaca tgagtttctt ttcccacaca
      121 aaaaaataaa ggcataattt tacctacact a
//
LOCUS       M04260:30:000000         151 bp    DNA     linear   UNA 22-SEP-2016
DEFINITION  M04260:30:000000000-D0UL6:1:1102:13888:16372 1:N:0:142.
ACCESSION   geneious|urn:local:.:f-67xmf44:500
VERSION     geneious|urn:local:.:f-67xmf44:500
KEYWORDS    .
SOURCE      
  ORGANISM  
            .
FEATURES             Location/Qualifiers
ORIGIN      
        1 atcataaacg ctatctgaga gatctggatt acattccatt aatttgttta tctctgaaac
       61 tagcaaattt ggattcaatc ctcttaaaga ttcccctaca tgagtttctt ttcccacaca
      121 aaaaaataaa ggcataattt tacctacact a
//
LOCUS       M04260:30:000000          94 bp    DNA     linear   UNA 22-SEP-2016
DEFINITION  M04260:30:000000000-D0UL6:1:1101:19614:8628 2:N:0:142.
ACCESSION   geneious|urn:local:.:f-67xmf44:501
VERSION     geneious|urn:local:.:f-67xmf44:501
KEYWORDS    .
SOURCE      
  ORGANISM  
            .
FEATURES             Location/Qualifiers
ORIGIN      
        1 cataaacgct atctgagaga tctggattac attccattaa tttgtttatc tctgaaacta
       61 gcaaatttgg attcaatcct cttaaagatt cccc
//
LOCUS       M04260:30:000000          94 bp    DNA     linear   UNA 22-SEP-2016
DEFINITION  M04260:30:000000000-D0UL6:1:1101:19614:8628 1:N:0:142.
ACCESSION   geneious|urn:local:.:f-67xmf44:502
VERSION     geneious|urn:local:.:f-67xmf44:502
KEYWORDS    .
SOURCE      
  ORGANISM  
            .
FEATURES             Location/Qualifiers
ORIGIN      
        1 ggggaatctt taagaggatt gaatccaaat ttgctagttt cagagataaa caaattaatg
       61 gaatgtaatc cagatctctc agatagcgtt tatg
//
LOCUS       M04260:30:000000         102 bp    DNA     linear   UNA 22-SEP-2016
DEFINITION  M04260:30:000000000-D0UL6:1:1101:18169:22254 2:N:0:142.
ACCESSION   geneious|urn:local:.:f-67xmf44:503
VERSION     geneious|urn:local:.:f-67xmf44:503
KEYWORDS    .
SOURCE      
  ORGANISM  
            .
FEATURES             Location/Qualifiers
ORIGIN      
        1 ctcatgtagt ggaatcttta agaggattga atccaaattt gctagtttca gagataaaca
       61 aattaatgga atgtaatcca gatctctcag atagcgttta tg
//
LOCUS       M04260:30:000000         102 bp    DNA     linear   UNA 22-SEP-2016
DEFINITION  M04260:30:000000000-D0UL6:1:1101:18169:22254 1:N:0:142.
ACCESSION   geneious|urn:local:.:f-67xmf44:504
VERSION     geneious|urn:local:.:f-67xmf44:504
KEYWORDS    .
SOURCE      
  ORGANISM  
            .
FEATURES             Location/Qualifiers
ORIGIN      
        1 cataaacgct atctgagaga tctggattac attccattaa tttgtttatc tctgaaacta
       61 gcaaatttgg attcaatcct cttaaagatt ccactacatg ag
//
LOCUS       M04260:30:000000         150 bp    DNA     linear   UNA 22-SEP-2016
DEFINITION  M04260:30:000000000-D0UL6:1:1101:12554:14396 2:N:0:142.
ACCESSION   geneious|urn:local:.:f-67xmf44:505
VERSION     geneious|urn:local:.:f-67xmf44:505
KEYWORDS    .
SOURCE      
  ORGANISM  
            .
FEATURES             Location/Qualifiers
ORIGIN      
        1 cataaacgct atctgagaga tctggattac attccattaa tttgtttatc tctgaaacta
       61 gcaaatttgg attcaatcct cttaaagatt cccctacatg agtttctttt cccacacaaa
      121 aaaataaagg cataatttta cctacactac
//
LOCUS       M04260:30:000000         150 bp    DNA     linear   UNA 22-SEP-2016
DEFINITION  M04260:30:000000000-D0UL6:1:1101:9369:13896 1:N:0:142.
ACCESSION   geneious|urn:local:.:f-67xmf44:506
VERSION     geneious|urn:local:.:f-67xmf44:506
KEYWORDS    .
SOURCE      
  ORGANISM  
            .
FEATURES             Location/Qualifiers
ORIGIN      
        1 cataaacgct atctgagaga tctggattac attccattaa tttgtttatc tctgaaacta
       61 gcaaatttgg attcaatcct cttaaagatt cccctacatg agtttctttt cccacacaaa
      121 aaaataaagg cataatttta cctacactac
//
LOCUS       M04260:30:000000         150 bp    DNA     linear   UNA 22-SEP-2016
DEFINITION  M04260:30:000000000-D0UL6:1:1102:11097:8900 2:N:0:142.
ACCESSION   geneious|urn:local:.:f-67xmf44:507
VERSION     geneious|urn:local:.:f-67xmf44:507
KEYWORDS    .
SOURCE      
  ORGANISM  
            .
FEATURES             Location/Qualifiers
ORIGIN      
        1 cataaacgct atctgagaga tctggattac attccattaa tttgtttatc tctgaaacta
       61 gcaaatttgg attcaatcct cttaaagatt cccctacatg agtttctttt cccacacaaa
      121 aaaataaagg cataatttta cctacactac
//
LOCUS       M04260:30:000000         151 bp    DNA     linear   UNA 22-SEP-2016
DEFINITION  M04260:30:000000000-D0UL6:1:1102:11697:5822 1:N:0:142.
ACCESSION   geneious|urn:local:.:f-67xmf44:508
VERSION     geneious|urn:local:.:f-67xmf44:508
KEYWORDS    .
SOURCE      
  ORGANISM  
            .
FEATURES             Location/Qualifiers
ORIGIN      
        1 ggtagtgtag gtaaaattat gcctttattt ttttgtgtgg gaaaagaaac tcatgtaggg
       61 gaatctttaa ggggattgaa tccaaatttg ctagtttcag agataaacaa attaatggaa
      121 tgtaatccag atctctcaga tagcgtttat g
//
LOCUS       M04260:30:000000         151 bp    DNA     linear   UNA 22-SEP-2016
DEFINITION  M04260:30:000000000-D0UL6:1:1102:21506:25294 1:N:0:142.
ACCESSION   geneious|urn:local:.:f-67xmf44:509
VERSION     geneious|urn:local:.:f-67xmf44:509
KEYWORDS    .
SOURCE      
  ORGANISM  
            .
FEATURES             Location/Qualifiers
ORIGIN      
        1 ggtagtgtag gtaaaattat gcctttattt ttttgtgtgg gaaaagaaac tcatgtaggg
       61 gaatctttaa gaggattgaa tccaaatttg ctagtttcag agataaacaa attaatggaa
      121 tgtaatccag atctctcaga tagcgtttat g
//
LOCUS       M04260:30:000000         151 bp    DNA     linear   UNA 22-SEP-2016
DEFINITION  M04260:30:000000000-D0UL6:1:1102:16670:7599 2:N:0:142.
ACCESSION   geneious|urn:local:.:f-67xmf44:510
VERSION     geneious|urn:local:.:f-67xmf44:510
KEYWORDS    .
SOURCE      
  ORGANISM  
            .
FEATURES             Location/Qualifiers
ORIGIN      
        1 aggtagtgta ggtaaaatta tgcctttatt tttttgtgtg ggaaaagaaa ctcatgtagg
       61 ggaatcttta agaggattga atccaaattt gctagtttca gagataaaca aattaatgga
      121 atgtaatcca gatctctcag atagcgttta t
//
LOCUS       M04260:30:000000         151 bp    DNA     linear   UNA 22-SEP-2016
DEFINITION  M04260:30:000000000-D0UL6:1:1101:24455:7278 1:N:0:142.
ACCESSION   geneious|urn:local:.:f-67xmf44:511
VERSION     geneious|urn:local:.:f-67xmf44:511
KEYWORDS    .
SOURCE      
  ORGANISM  
            .
FEATURES             Location/Qualifiers
ORIGIN      
        1 aggtagtgta ggtaaaatta tgcctttatt tttttgtgtg ggaaaagaaa ctcatgtagg
       61 ggaatcttta agaggattga atccaaattt gctagtttca gagataaaca aattaatgga
      121 atgtaatcca gatctctcag atagcgttta t
//
LOCUS       M04260:30:000000         151 bp    DNA     linear   UNA 22-SEP-2016
DEFINITION  M04260:30:000000000-D0UL6:1:1101:13218:5843 1:N:0:142.
ACCESSION   geneious|urn:local:.:f-67xmf44:512
VERSION     geneious|urn:local:.:f-67xmf44:512
KEYWORDS    .
SOURCE      
  ORGANISM  
            .
FEATURES             Location/Qualifiers
ORIGIN      
        1 aggtagtgta ggtaaaatta tgcctttatt tttttgtgtg ggaaaagaaa ctcatgtagg
       61 ggaatcttta agaggattga atccaaattt gctagtttca gagataaaca aattaatgga
      121 atgtaatcca gatctctcag atagcgttta t
//
LOCUS       M04260:30:000000         151 bp    DNA     linear   UNA 22-SEP-2016
DEFINITION  M04260:30:000000000-D0UL6:1:1101:17801:16635 2:N:0:142.
ACCESSION   geneious|urn:local:.:f-67xmf44:513
VERSION     geneious|urn:local:.:f-67xmf44:513
KEYWORDS    .
SOURCE      
  ORGANISM  
            .
FEATURES             Location/Qualifiers
ORIGIN      
        1 aggtagtgta ggtaaaatta tgcctttatt tttttgtgtg ggaaaagaaa ctcatgtagg
       61 ggaatcttta agaggattga atccaaattt gctagtttca gagataaaca aattaatgga
      121 atgtaatcca gatctctcag atagcgttta t
//
LOCUS       M04260:30:000000         151 bp    DNA     linear   UNA 22-SEP-2016
DEFINITION  M04260:30:000000000-D0UL6:1:1101:12554:14396 1:N:0:142.
ACCESSION   geneious|urn:local:.:f-67xmf44:514
VERSION     geneious|urn:local:.:f-67xmf44:514
KEYWORDS    .
SOURCE      
  ORGANISM  
            .
FEATURES             Location/Qualifiers
ORIGIN      
        1 aggtagtgta ggtaaaatta tgcctttatt tttttgtgtg ggaaaagaaa ctcatgtagg
       61 ggaatcttta agaggattga atccaaattt gctagtttca gagataaaca aattaatgga
      121 atgtaatcca gatctctcag atagcgttta t
//
LOCUS       M04260:30:000000         151 bp    DNA     linear   UNA 22-SEP-2016
DEFINITION  M04260:30:000000000-D0UL6:1:1101:10519:11432 2:N:0:142.
ACCESSION   geneious|urn:local:.:f-67xmf44:515
VERSION     geneious|urn:local:.:f-67xmf44:515
KEYWORDS    .
SOURCE      
  ORGANISM  
            .
FEATURES             Location/Qualifiers
ORIGIN      
        1 aggtagtgta ggtaaaatta tgcctttatt tttttgtgtg ggaaaagaaa ctcatgtagg
       61 ggaatcttta agaggattga atccaaattt gctagtttca gagataaaca aattaatgga
      121 atgtaatcca gatctctcag atagcgttta t
//
LOCUS       M04260:30:000000          93 bp    DNA     linear   UNA 22-SEP-2016
DEFINITION  M04260:30:000000000-D0UL6:1:1101:10019:14690 2:N:0:142.
ACCESSION   geneious|urn:local:.:f-67xmf44:516
VERSION     geneious|urn:local:.:f-67xmf44:516
KEYWORDS    .
SOURCE      
  ORGANISM  
            .
FEATURES             Location/Qualifiers
ORIGIN      
        1 aggggaatct ttaagaggat tgaatccaaa tttgctagtt tcagagataa acaaattaat
       61 ggaatgtaat ccagatctct cagatagcgt tta
//
LOCUS       M04260:30:000000          93 bp    DNA     linear   UNA 22-SEP-2016
DEFINITION  M04260:30:000000000-D0UL6:1:1101:10019:14690 1:N:0:142.
ACCESSION   geneious|urn:local:.:f-67xmf44:517
VERSION     geneious|urn:local:.:f-67xmf44:517
KEYWORDS    .
SOURCE      
  ORGANISM  
            .
FEATURES             Location/Qualifiers
ORIGIN      
        1 taaacgctat ctgagagatc tggattacat tccattaatt tgtttatctc tgaaactagc
       61 aaatttggat tcaatcctct taaagattcc cct
//
LOCUS       M04260:30:000000         151 bp    DNA     linear   UNA 22-SEP-2016
DEFINITION  M04260:30:000000000-D0UL6:1:1101:20798:10507 1:N:0:142.
ACCESSION   geneious|urn:local:.:f-67xmf44:518
VERSION     geneious|urn:local:.:f-67xmf44:518
KEYWORDS    .
SOURCE      
  ORGANISM  
            .
FEATURES             Location/Qualifiers
ORIGIN      
        1 taggtagtgt aggtaaaatt atgcctttat ttttttgtgt gggaaaagaa actcatgtag
       61 gggaatcttt aagaggattg aatccaaatt tgctagtttc agagataaac aaattaatgg
      121 aatgtaatcc agatctctca gatagcgttt a
//
LOCUS       M04260:30:000000         151 bp    DNA     linear   UNA 22-SEP-2016
DEFINITION  M04260:30:000000000-D0UL6:1:1101:9319:14929 1:N:0:142.
ACCESSION   geneious|urn:local:.:f-67xmf44:519
VERSION     geneious|urn:local:.:f-67xmf44:519
KEYWORDS    .
SOURCE      
  ORGANISM  
            .
FEATURES             Location/Qualifiers
ORIGIN      
        1 taggtagtgt aggtaaaatt atgcctttat ttttttgtgt gggaaaagaa actcatgtag
       61 gggaatcttt aagaggattg aatccaaatt tgctagtttc agagataaac aaattaatgg
      121 aatgtaatcc agatctctca gatagcgttt a
//
LOCUS       M04260:30:000000         151 bp    DNA     linear   UNA 22-SEP-2016
DEFINITION  M04260:30:000000000-D0UL6:1:1102:11953:4834 2:N:0:142.
ACCESSION   geneious|urn:local:.:f-67xmf44:520
VERSION     geneious|urn:local:.:f-67xmf44:520
KEYWORDS    .
SOURCE      
  ORGANISM  
            .
FEATURES             Location/Qualifiers
ORIGIN      
        1 taggtagtgt aggtaaaatt atgcctttat ttttttgtgt gggaaaagaa actcatgtag
       61 gggaatcttt aagaggattg aatccaaatt tgctagtttc agagataaac aaattaatgg
      121 aatgtaatcc agatctctca gatagcgttt a
//
LOCUS       M04260:30:000000         109 bp    DNA     linear   UNA 22-SEP-2016
DEFINITION  M04260:30:000000000-D0UL6:1:1102:17000:17980 2:N:0:142.
ACCESSION   geneious|urn:local:.:f-67xmf44:521
VERSION     geneious|urn:local:.:f-67xmf44:521
KEYWORDS    .
SOURCE      
  ORGANISM  
            .
FEATURES             Location/Qualifiers
ORIGIN      
        1 gggaaaagaa actcatgtag gggaatcttt aagaggattg aatccaaatt tgctagtttc
       61 agagataaac aaattaatgg aatgtaatcc agatctctca gatagcgtt
//
LOCUS       M04260:30:000000         109 bp    DNA     linear   UNA 22-SEP-2016
DEFINITION  M04260:30:000000000-D0UL6:1:1102:17000:17980 1:N:0:142.
ACCESSION   geneious|urn:local:.:f-67xmf44:522
VERSION     geneious|urn:local:.:f-67xmf44:522
KEYWORDS    .
SOURCE      
  ORGANISM  
            .
FEATURES             Location/Qualifiers
ORIGIN      
        1 aacgctatct gagagatctg gattacattc cattaatttg tttatctctg aaactagcaa
       61 atttggattc aatcctctta aagattcccc tacatgagtt tcttttccc
//
LOCUS       M04260:30:000000         151 bp    DNA     linear   UNA 22-SEP-2016
DEFINITION  M04260:30:000000000-D0UL6:1:1101:23058:25848 2:N:0:142.
ACCESSION   geneious|urn:local:.:f-67xmf44:523
VERSION     geneious|urn:local:.:f-67xmf44:523
KEYWORDS    .
SOURCE      
  ORGANISM  
            .
FEATURES             Location/Qualifiers
ORIGIN      
        1 tatagggagt gtaggaaaaa ttatgccttt atttttttgt gtgggaaaag aaactcatgt
       61 aggggaatct ttaagaggat tgaatccaaa tttgctagtt tcagagataa acaaattaat
      121 ggaatgtaat ccagatctct cagatagcgt t
//
LOCUS       M04260:30:000000         151 bp    DNA     linear   UNA 22-SEP-2016
DEFINITION  M04260:30:000000000-D0UL6:1:1102:4280:17851 1:N:0:142.
ACCESSION   geneious|urn:local:.:f-67xmf44:524
VERSION     geneious|urn:local:.:f-67xmf44:524
KEYWORDS    .
SOURCE      
  ORGANISM  
            .
FEATURES             Location/Qualifiers
ORIGIN      
        1 tataggtagt gtaggtaaaa ttatgccttt atttttttgt gtgggaaaag aaactcatgt
       61 aggggaatct ttaagaggat tgaatccaaa tttgctagtt tcagagataa acaaattaat
      121 ggaatgtaat ccagatctct cagatagcgt t
//
LOCUS       M04260:30:000000         151 bp    DNA     linear   UNA 22-SEP-2016
DEFINITION  M04260:30:000000000-D0UL6:1:1102:4584:7951 2:N:0:142.
ACCESSION   geneious|urn:local:.:f-67xmf44:525
VERSION     geneious|urn:local:.:f-67xmf44:525
KEYWORDS    .
SOURCE      
  ORGANISM  
            .
FEATURES             Location/Qualifiers
ORIGIN      
        1 tataggtagt gtaggtaaaa ttatgccttt atttttttgt gtgggaaaag aaactcatgt
       61 aggggaatct ttaagaggat tgaatccaaa tttgctagtt tcagagataa acaaattaat
      121 ggaatgtaat ccagatctct cagatagcgt t
//
LOCUS       M04260:30:000000         108 bp    DNA     linear   UNA 22-SEP-2016
DEFINITION  M04260:30:000000000-D0UL6:1:1101:21211:25502 1:N:0:142.
ACCESSION   geneious|urn:local:.:f-67xmf44:526
VERSION     geneious|urn:local:.:f-67xmf44:526
KEYWORDS    .
SOURCE      
  ORGANISM  
            .
FEATURES             Location/Qualifiers
ORIGIN      
        1 gggaaaagaa actcatgtag gggaatcttt aagaggattg aatccaaatt tgctagtttc
       61 agagataaac aaattaatgg aatgtaatcc agatctctca gatagcgt
//
LOCUS       M04260:30:000000         108 bp    DNA     linear   UNA 22-SEP-2016
DEFINITION  M04260:30:000000000-D0UL6:1:1101:21211:25502 2:N:0:142.
ACCESSION   geneious|urn:local:.:f-67xmf44:527
VERSION     geneious|urn:local:.:f-67xmf44:527
KEYWORDS    .
SOURCE      
  ORGANISM  
            .
FEATURES             Location/Qualifiers
ORIGIN      
        1 acgctatctg agagatctgg attacattcc attaatttgt ttatctctga aactagcaaa
       61 tttggattca atcctcttaa agattcccct acatgagttt cttttccc
//
LOCUS       M04260:30:000000         142 bp    DNA     linear   UNA 22-SEP-2016
DEFINITION  M04260:30:000000000-D0UL6:1:1101:22909:19152 1:N:0:142.
ACCESSION   geneious|urn:local:.:f-67xmf44:528
VERSION     geneious|urn:local:.:f-67xmf44:528
KEYWORDS    .
SOURCE      
  ORGANISM  
            .
FEATURES             Location/Qualifiers
ORIGIN      
        1 gtgtaggtaa aattatgcct ttattttttt gtgtgggaaa agaaactcat gtaggggaat
       61 ctttaagagg attgaatcca aatttgctag tttcagagat aaacaaatta atggaatgta
      121 atccagatct ctcagatagc gt
//
LOCUS       M04260:30:000000         142 bp    DNA     linear   UNA 22-SEP-2016
DEFINITION  M04260:30:000000000-D0UL6:1:1101:22909:19152 2:N:0:142.
ACCESSION   geneious|urn:local:.:f-67xmf44:529
VERSION     geneious|urn:local:.:f-67xmf44:529
KEYWORDS    .
SOURCE      
  ORGANISM  
            .
FEATURES             Location/Qualifiers
ORIGIN      
        1 acgctatctg agagatctgg attacattcc attaatttgt ttatctctga aactagcaaa
       61 tttggattca atcctcttaa agattcccct acatgagttt cttttcccac acaaaaaaat
      121 aaaggcataa ttttacctac ac
//
LOCUS       M04260:30:000000         151 bp    DNA     linear   UNA 22-SEP-2016
DEFINITION  M04260:30:000000000-D0UL6:1:1101:23859:4944 2:N:0:142.
ACCESSION   geneious|urn:local:.:f-67xmf44:530
VERSION     geneious|urn:local:.:f-67xmf44:530
KEYWORDS    .
SOURCE      
  ORGANISM  
            .
FEATURES             Location/Qualifiers
ORIGIN      
        1 tatataggta gtgtaggtaa aattatgcct ttattttttt gtgtgggaaa agaaactcat
       61 gtaggggaat ctttaagagg attgaatcca aatttgctag tttcagagat aaacaaatta
      121 atggaatgta atccagatct ctcagatagc g
//
LOCUS       M04260:30:000000         151 bp    DNA     linear   UNA 22-SEP-2016
DEFINITION  M04260:30:000000000-D0UL6:1:1102:14600:13638 2:N:0:142.
ACCESSION   geneious|urn:local:.:f-67xmf44:531
VERSION     geneious|urn:local:.:f-67xmf44:531
KEYWORDS    .
SOURCE      
  ORGANISM  
            .
FEATURES             Location/Qualifiers
ORIGIN      
        1 tatataggta gtgtaggtaa aattatgcct ttattttttt gtgtgggaaa agaaactcat
       61 gtaggggaat ctttaagagg attgaatcca aatttgctag tttcagagat aaacaaatta
      121 atggaatgta atccagatct ctcagatagc g
//
LOCUS       M04260:30:000000         151 bp    DNA     linear   UNA 22-SEP-2016
DEFINITION  M04260:30:000000000-D0UL6:1:1102:18579:16541 1:N:0:142.
ACCESSION   geneious|urn:local:.:f-67xmf44:532
VERSION     geneious|urn:local:.:f-67xmf44:532
KEYWORDS    .
SOURCE      
  ORGANISM  
            .
FEATURES             Location/Qualifiers
ORIGIN      
        1 tatataggta gtgtaggtaa aattatgcct ttattttttt gtgtgggaaa agaaactcat
       61 gtaggggaat ctttaagagg attgaatcca aatttgctag tttcagagat aaacaaatta
      121 atggaatgta atccagatct ctcagatagc g
//
LOCUS       M04260:30:000000         151 bp    DNA     linear   UNA 22-SEP-2016
DEFINITION  M04260:30:000000000-D0UL6:1:1101:25654:5518 1:N:0:142.
ACCESSION   geneious|urn:local:.:f-67xmf44:533
VERSION     geneious|urn:local:.:f-67xmf44:533
KEYWORDS    .
SOURCE      
  ORGANISM  
            .
FEATURES             Location/Qualifiers
ORIGIN      
        1 tatataggta gtgtaggtaa aattatgcct ttattttttt gtgtgggaaa agaaactcat
       61 gtaggggaat ctttaagagg attgaatcca aatttgctag tttcagagat aaacaaatta
      121 atggaatgta atccagatct ctcagatagc g
//
LOCUS       M04260:30:000000         151 bp    DNA     linear   UNA 22-SEP-2016
DEFINITION  M04260:30:000000000-D0UL6:1:1101:11670:11730 2:N:0:142.
ACCESSION   geneious|urn:local:.:f-67xmf44:534
VERSION     geneious|urn:local:.:f-67xmf44:534
KEYWORDS    .
SOURCE      
  ORGANISM  
            .
FEATURES             Location/Qualifiers
ORIGIN      
        1 tatataggta gtgtaggtaa aattatgcct ttattttttt gtgtgggaaa agaaactcat
       61 gtaggggaat ctttaagagg attgaatcca aatttgctag tttcagagat aaacaaatta
      121 atggaatgta atccagatct ctcagatagc g
//
LOCUS       M04260:30:000000         151 bp    DNA     linear   UNA 22-SEP-2016
DEFINITION  M04260:30:000000000-D0UL6:1:1102:7347:19225 2:N:0:142.
ACCESSION   geneious|urn:local:.:f-67xmf44:535
VERSION     geneious|urn:local:.:f-67xmf44:535
KEYWORDS    .
SOURCE      
  ORGANISM  
            .
FEATURES             Location/Qualifiers
ORIGIN      
        1 tatataggta gtgtaggtaa aattatgcct ttattttttt gtgtgggaaa agaaactcat
       61 gtaggggaat ctttaagagg attgaatcca aatttgctag tttcagagat aaacaaatta
      121 atggaatgta atccagatct ctcagatagc g
//
LOCUS       M04260:30:000000         151 bp    DNA     linear   UNA 22-SEP-2016
DEFINITION  M04260:30:000000000-D0UL6:1:1101:27605:8860 2:N:0:142.
ACCESSION   geneious|urn:local:.:f-67xmf44:536
VERSION     geneious|urn:local:.:f-67xmf44:536
KEYWORDS    .
SOURCE      
  ORGANISM  
            .
FEATURES             Location/Qualifiers
ORIGIN      
        1 cgctatctga gagatctgga ttacattcca ttaatttgtt tatctctgaa actagcaaat
       61 ttggattcaa tcctcttaaa gattccccta catgagtttc ttttcccaca caaaaaaata
      121 aaggcataat tttacctaca ctacctatat a
//
LOCUS       M04260:30:000000         151 bp    DNA     linear   UNA 22-SEP-2016
DEFINITION  M04260:30:000000000-D0UL6:1:1101:27605:8860 1:N:0:142.
ACCESSION   geneious|urn:local:.:f-67xmf44:537
VERSION     geneious|urn:local:.:f-67xmf44:537
KEYWORDS    .
SOURCE      
  ORGANISM  
            .
FEATURES             Location/Qualifiers
ORIGIN      
        1 tatataggta gtgtaggtaa aattatgcct ttattttttt gtgtgggaaa agaaactcat
       61 gtaggggaat ctttaagagg attgaatcca aatttgctag tttcagagat aaacaaatta
      121 atggaatgta atccagatct ctcagatagc g
//
LOCUS       M04260:30:000000         151 bp    DNA     linear   UNA 22-SEP-2016
DEFINITION  M04260:30:000000000-D0UL6:1:1101:17191:26014 1:N:0:142.
ACCESSION   geneious|urn:local:.:f-67xmf44:538
VERSION     geneious|urn:local:.:f-67xmf44:538
KEYWORDS    .
SOURCE      
  ORGANISM  
            .
FEATURES             Location/Qualifiers
ORIGIN      
        1 cgctatctga gagatctgga ttacattcca ttaatttgtt tatctctgaa actagcaaat
       61 ttggattcaa tcctcttaaa gattccccta catgagtttc ttttcccaca caaaaaaata
      121 aaggcataat tttacctaca ctacctatat a
//
LOCUS       M04260:30:000000         151 bp    DNA     linear   UNA 22-SEP-2016
DEFINITION  M04260:30:000000000-D0UL6:1:1101:12948:13169 1:N:0:142.
ACCESSION   geneious|urn:local:.:f-67xmf44:539
VERSION     geneious|urn:local:.:f-67xmf44:539
KEYWORDS    .
SOURCE      
  ORGANISM  
            .
FEATURES             Location/Qualifiers
ORIGIN      
        1 tatataggta gtgtaggtaa aattatgcct ttattttttt gtgtgggaaa agaaactcat
       61 gtaggggaat ctttaagagg attgaatcca aatttgctag tttcagagat aaacaaatta
      121 atggaatgta atccagatct ctcagatagc g
//
LOCUS       M04260:30:000000         151 bp    DNA     linear   UNA 22-SEP-2016
DEFINITION  M04260:30:000000000-D0UL6:1:1102:19579:8786 1:N:0:142.
ACCESSION   geneious|urn:local:.:f-67xmf44:540
VERSION     geneious|urn:local:.:f-67xmf44:540
KEYWORDS    .
SOURCE      
  ORGANISM  
            .
FEATURES             Location/Qualifiers
ORIGIN      
        1 tatataggta gtgtaggtaa aattatgcct ttattttttt gtgtgggaaa agaaactcat
       61 gtaggggaat ctttaagagg attgaatcca aatttgctag tttcagagat aaacaaatta
      121 atggaatgta atccagatct ctcagatagc g
//
LOCUS       M04260:30:000000         151 bp    DNA     linear   UNA 22-SEP-2016
DEFINITION  M04260:30:000000000-D0UL6:1:1102:15273:19359 2:N:0:142.
ACCESSION   geneious|urn:local:.:f-67xmf44:541
VERSION     geneious|urn:local:.:f-67xmf44:541
KEYWORDS    .
SOURCE      
  ORGANISM  
            .
FEATURES             Location/Qualifiers
ORIGIN      
        1 tatataggta gtgtaggtaa aattatgcct ttattttttt gtgtgggaaa agaaactcat
       61 gtaggggaat ctttaagagg attgaatcca aatttgctag tttcagagat aaacaaatta
      121 atggaatgta atccagatct ctcagatagc g
//
LOCUS       M04260:30:000000         151 bp    DNA     linear   UNA 22-SEP-2016
DEFINITION  M04260:30:000000000-D0UL6:1:1101:16273:20668 1:N:0:142.
ACCESSION   geneious|urn:local:.:f-67xmf44:542
VERSION     geneious|urn:local:.:f-67xmf44:542
KEYWORDS    .
SOURCE      
  ORGANISM  
            .
FEATURES             Location/Qualifiers
ORIGIN      
        1 cgctatctga gagatctgga ttacattcca ttaatttgtt tatctctgaa actagcaaat
       61 ttggattcaa ccctcttaaa gattccccta catgagtttc ttttcccaca caaaaaaata
      121 aaggcataat tttacctaca ctacctatat a
//
LOCUS       M04260:30:000000         151 bp    DNA     linear   UNA 22-SEP-2016
DEFINITION  M04260:30:000000000-D0UL6:1:1101:19903:11112 2:N:0:142.
ACCESSION   geneious|urn:local:.:f-67xmf44:543
VERSION     geneious|urn:local:.:f-67xmf44:543
KEYWORDS    .
SOURCE      
  ORGANISM  
            .
FEATURES             Location/Qualifiers
ORIGIN      
        1 tatataggta gtgtaggtaa aattatgcct ttattttttt gtgtgggaaa agaaactcat
       61 gtaggggaat ctttaagagg attgaatcca aatttgctag tttcagagat aaacaaatta
      121 atggaatgta atccagatct ctcagatagc g
//
LOCUS       M04260:30:000000         151 bp    DNA     linear   UNA 22-SEP-2016
DEFINITION  M04260:30:000000000-D0UL6:1:1101:2158:17120 2:N:0:142.
ACCESSION   geneious|urn:local:.:f-67xmf44:544
VERSION     geneious|urn:local:.:f-67xmf44:544
KEYWORDS    .
SOURCE      
  ORGANISM  
            .
FEATURES             Location/Qualifiers
ORIGIN      
        1 tatataggta gtgtaggtaa aattatgcct ttattttttt gtgtgggaaa agaaactcat
       61 gtaggggaat ctttaagagg attgaatcca aatttgctag tttcagagat aaacaaatta
      121 atggaatgta atccagatct ctcagatagc g
//
LOCUS       M04260:30:000000         151 bp    DNA     linear   UNA 22-SEP-2016
DEFINITION  M04260:30:000000000-D0UL6:1:1102:7472:6329 1:N:0:142.
ACCESSION   geneious|urn:local:.:f-67xmf44:545
VERSION     geneious|urn:local:.:f-67xmf44:545
KEYWORDS    .
SOURCE      
  ORGANISM  
            .
FEATURES             Location/Qualifiers
ORIGIN      
        1 tatataggta gtgtaggtaa aattatgcct ttattttttt gtgtgggaaa agaaactcat
       61 gtaggggaat ctttaagagg attgaatcca aatttgctag tttcagagat aaacaaatta
      121 atggaatgta atccagatct ctcagatagc g
//
LOCUS       M04260:30:000000         151 bp    DNA     linear   UNA 22-SEP-2016
DEFINITION  M04260:30:000000000-D0UL6:1:1102:13540:22748 2:N:0:142.
ACCESSION   geneious|urn:local:.:f-67xmf44:546
VERSION     geneious|urn:local:.:f-67xmf44:546
KEYWORDS    .
SOURCE      
  ORGANISM  
            .
FEATURES             Location/Qualifiers
ORIGIN      
        1 tatataggta gtgtaggtaa aattatgcct ttattttttt gtgtgggaaa agaaactcat
       61 gtaggggaat ctttaagagg attgaatcca aatttgctag tttcagagat aaacaaatta
      121 atggaatgta atccagatct ctcagatagc g
//
LOCUS       M04260:30:000000         151 bp    DNA     linear   UNA 22-SEP-2016
DEFINITION  M04260:30:000000000-D0UL6:1:1101:26898:8242 2:N:0:142.
ACCESSION   geneious|urn:local:.:f-67xmf44:547
VERSION     geneious|urn:local:.:f-67xmf44:547
KEYWORDS    .
SOURCE      
  ORGANISM  
            .
FEATURES             Location/Qualifiers
ORIGIN      
        1 tatataggta gtgtaggtaa aattatgcct ttattttttt gtgtgggaaa agaaactcat
       61 gtaggggaat ctttaagagg attgaatcca aatttgctag tttcagagat aaacaaatta
      121 atggaatgta atccagatct ctcagatagc g
//
LOCUS       M04260:30:000000         151 bp    DNA     linear   UNA 22-SEP-2016
DEFINITION  M04260:30:000000000-D0UL6:1:1101:9369:13896 2:N:0:142.
ACCESSION   geneious|urn:local:.:f-67xmf44:548
VERSION     geneious|urn:local:.:f-67xmf44:548
KEYWORDS    .
SOURCE      
  ORGANISM  
            .
FEATURES             Location/Qualifiers
ORIGIN      
        1 tatataggta gtgtaggtaa aattatgcct ttattttttt gtgtgggaaa agaaactcat
       61 gtaggggaat ctttaagagg attgaatcca aatttgctag tttcagagat aaacaaatta
      121 atggaatgta atccagatct ctcagatagc g
//
LOCUS       M04260:30:000000         151 bp    DNA     linear   UNA 22-SEP-2016
DEFINITION  M04260:30:000000000-D0UL6:1:1101:8802:14969 2:N:0:142.
ACCESSION   geneious|urn:local:.:f-67xmf44:549
VERSION     geneious|urn:local:.:f-67xmf44:549
KEYWORDS    .
SOURCE      
  ORGANISM  
            .
FEATURES             Location/Qualifiers
ORIGIN      
        1 cgctatctga gagatctgga ttacattcca ttaatttgtt tatctctgaa actagcaaat
       61 ttggattcaa tcctcttaaa gattccccta catgagtttc ttttcccaca caaaaaaata
      121 aaggcataat tttacctaca ctacctatat a
//
LOCUS       M04260:30:000000         151 bp    DNA     linear   UNA 22-SEP-2016
DEFINITION  M04260:30:000000000-D0UL6:1:1101:21791:20090 1:N:0:142.
ACCESSION   geneious|urn:local:.:f-67xmf44:550
VERSION     geneious|urn:local:.:f-67xmf44:550
KEYWORDS    .
SOURCE      
  ORGANISM  
            .
FEATURES             Location/Qualifiers
ORIGIN      
        1 tatataggta gtgtaggtaa aattatgcct ttattttttt gtgtgggaaa agaaactcat
       61 gtaggggaat ctttaagagg attgaatcca aatttgctag tttcagagat aaacaaatta
      121 atggaatgta atccagatct ctcagatagc g
//
LOCUS       M04260:30:000000         151 bp    DNA     linear   UNA 22-SEP-2016
DEFINITION  M04260:30:000000000-D0UL6:1:1102:13857:20413 1:N:0:142.
ACCESSION   geneious|urn:local:.:f-67xmf44:551
VERSION     geneious|urn:local:.:f-67xmf44:551
KEYWORDS    .
SOURCE      
  ORGANISM  
            .
FEATURES             Location/Qualifiers
ORIGIN      
        1 tatataggta gtgtaggtaa aattatgcct ttattttttt gtgtgggaaa agaaactcat
       61 gtaggggaat ctttaagagg attgaatcca aatttgctag tttcagagat aaacaaatta
      121 atggaatgta atccagatct ctcagatagc g
//
LOCUS       M04260:30:000000          71 bp    DNA     linear   UNA 22-SEP-2016
DEFINITION  M04260:30:000000000-D0UL6:1:1101:22285:23221 1:N:0:142.
ACCESSION   geneious|urn:local:.:f-67xmf44:552
VERSION     geneious|urn:local:.:f-67xmf44:552
KEYWORDS    .
SOURCE      
  ORGANISM  
            .
FEATURES             Location/Qualifiers
ORIGIN      
        1 ctatctgaga gatctggatt acattccatt aatttgttta tctctgaaac tagcaaattt
       61 ggattcaatc c
//
LOCUS       M04260:30:000000          71 bp    DNA     linear   UNA 22-SEP-2016
DEFINITION  M04260:30:000000000-D0UL6:1:1101:22285:23221 2:N:0:142.
ACCESSION   geneious|urn:local:.:f-67xmf44:553
VERSION     geneious|urn:local:.:f-67xmf44:553
KEYWORDS    .
SOURCE      
  ORGANISM  
            .
FEATURES             Location/Qualifiers
ORIGIN      
        1 ggattgaatc caaatttgct agtttcagag ataaacaaat taatggaatg taatccagat
       61 ctctcagata g
//
LOCUS       M04260:30:000000         139 bp    DNA     linear   UNA 22-SEP-2016
DEFINITION  M04260:30:000000000-D0UL6:1:1102:22247:12900 2:N:0:142.
ACCESSION   geneious|urn:local:.:f-67xmf44:554
VERSION     geneious|urn:local:.:f-67xmf44:554
KEYWORDS    .
SOURCE      
  ORGANISM  
            .
FEATURES             Location/Qualifiers
ORIGIN      
        1 ctatctgaga gatctggatt acattccatt aatttgttta tctctgaaac tagcaaattt
       61 ggattcaatc ctcttaaaga ttcccctaca tgagtttctt ttcccacaca aaaaaataaa
      121 ggcataattt tacctacac
//
LOCUS       M04260:30:000000         139 bp    DNA     linear   UNA 22-SEP-2016
DEFINITION  M04260:30:000000000-D0UL6:1:1102:22247:12900 1:N:0:142.
ACCESSION   geneious|urn:local:.:f-67xmf44:555
VERSION     geneious|urn:local:.:f-67xmf44:555
KEYWORDS    .
SOURCE      
  ORGANISM  
            .
FEATURES             Location/Qualifiers
ORIGIN      
        1 gtgtaggtaa aattatgcct ttattttttt gtgtgggaaa agaaactcat gtaggggaat
       61 ctttaagagg attgaatcca aatttgctag tttcagagat aaacaaatta atggaatgta
      121 atccagatct ctcagatag
//
LOCUS       M04260:30:000000         144 bp    DNA     linear   UNA 22-SEP-2016
DEFINITION  M04260:30:000000000-D0UL6:1:1101:23221:18190 1:N:0:142.
ACCESSION   geneious|urn:local:.:f-67xmf44:556
VERSION     geneious|urn:local:.:f-67xmf44:556
KEYWORDS    .
SOURCE      
  ORGANISM  
            .
FEATURES             Location/Qualifiers
ORIGIN      
        1 aggtagtgta ggtaaaatta tgcctttatt tttttgtgtg ggaaaagaaa ctcatgtagg
       61 ggaatcttta agaggattga atccaaattt gctagtttca gagataaaca aattaatgga
      121 atgtaatcca gatctctcag atag
//
LOCUS       M04260:30:000000         144 bp    DNA     linear   UNA 22-SEP-2016
DEFINITION  M04260:30:000000000-D0UL6:1:1101:23221:18190 2:N:0:142.
ACCESSION   geneious|urn:local:.:f-67xmf44:557
VERSION     geneious|urn:local:.:f-67xmf44:557
KEYWORDS    .
SOURCE      
  ORGANISM  
            .
FEATURES             Location/Qualifiers
ORIGIN      
        1 ctatctgaga gatctggatt acattccatt aatttgttta tctctgaaac tagcaaattt
       61 ggattcaatc ctcttaaaga ttcccctaca tgagtttctt ttcccacaca aaaaaataaa
      121 ggcataattt tacctacact acct
//
LOCUS       M04260:30:000000         145 bp    DNA     linear   UNA 22-SEP-2016
DEFINITION  M04260:30:000000000-D0UL6:1:1101:18480:16470 1:N:0:142.
ACCESSION   geneious|urn:local:.:f-67xmf44:558
VERSION     geneious|urn:local:.:f-67xmf44:558
KEYWORDS    .
SOURCE      
  ORGANISM  
            .
FEATURES             Location/Qualifiers
ORIGIN      
        1 taggtagtgt aggtaaaatt atgcctttat ttttttgtgt gggaaaagaa actcatgtag
       61 gggaatcttt aagaggattg aatccaaatt tgctagtttc agagataaac aaattaatgg
      121 aatgtaatcc agatctctca gatag
//
LOCUS       M04260:30:000000         145 bp    DNA     linear   UNA 22-SEP-2016
DEFINITION  M04260:30:000000000-D0UL6:1:1101:18480:16470 2:N:0:142.
ACCESSION   geneious|urn:local:.:f-67xmf44:559
VERSION     geneious|urn:local:.:f-67xmf44:559
KEYWORDS    .
SOURCE      
  ORGANISM  
            .
FEATURES             Location/Qualifiers
ORIGIN      
        1 ctatctgaga gatctggatt acattccatt aatttgttta tctctgaaac tagcaaattt
       61 ggattcaatc ctcttaaaga ttcccctaca tgagtttctt ttcccacaca aaaaaataaa
      121 ggcataattt tacctacact accta
//
LOCUS       M04260:30:000000         148 bp    DNA     linear   UNA 22-SEP-2016
DEFINITION  M04260:30:000000000-D0UL6:1:1102:13514:16483 1:N:0:142.
ACCESSION   geneious|urn:local:.:f-67xmf44:560
VERSION     geneious|urn:local:.:f-67xmf44:560
KEYWORDS    .
SOURCE      
  ORGANISM  
            .
FEATURES             Location/Qualifiers
ORIGIN      
        1 atataggtag tgtaggtaaa attatgcctt tatttttttg tgtgggaaaa gaaactcatg
       61 taggggaatc tttaagagga ttgaatccaa atttgctagt ttcagagata aacaaattaa
      121 tggaatgtaa tccagatctc tcagatag
//
LOCUS       M04260:30:000000         148 bp    DNA     linear   UNA 22-SEP-2016
DEFINITION  M04260:30:000000000-D0UL6:1:1102:13514:16483 2:N:0:142.
ACCESSION   geneious|urn:local:.:f-67xmf44:561
VERSION     geneious|urn:local:.:f-67xmf44:561
KEYWORDS    .
SOURCE      
  ORGANISM  
            .
FEATURES             Location/Qualifiers
ORIGIN      
        1 ctatctgaga gatctggatt acattccatt aatttgttta tctctgaaac tagcaaattt
       61 ggattcaatc ctcttaaaga ttcccctaca tgagtttctt ttcccacaca aaaaaataaa
      121 ggcataattt tacctacact acctatat
//
LOCUS       M04260:30:000000         149 bp    DNA     linear   UNA 22-SEP-2016
DEFINITION  M04260:30:000000000-D0UL6:1:1101:23884:17988 1:N:0:142.
ACCESSION   geneious|urn:local:.:f-67xmf44:562
VERSION     geneious|urn:local:.:f-67xmf44:562
KEYWORDS    .
SOURCE      
  ORGANISM  
            .
FEATURES             Location/Qualifiers
ORIGIN      
        1 ctatctgaga gatctggatt acattccatt aatttgttta tctctgaaac tagcaaattt
       61 ggattcaatc ctcttaaaga ttcccctaca tgagtttctt ttcccacaca aaaaaataaa
      121 ggcataattt tacctacact acctatata
//
LOCUS       M04260:30:000000         149 bp    DNA     linear   UNA 22-SEP-2016
DEFINITION  M04260:30:000000000-D0UL6:1:1101:23884:17988 2:N:0:142.
ACCESSION   geneious|urn:local:.:f-67xmf44:563
VERSION     geneious|urn:local:.:f-67xmf44:563
KEYWORDS    .
SOURCE      
  ORGANISM  
            .
FEATURES             Location/Qualifiers
ORIGIN      
        1 tatataggta gtgtaggtaa aattatgcct ttattttttt gtgtgggaaa agaaactcat
       61 gtaggggaat ctttaagagg attgaatcca aatttgctag tttcagagat aaacaaatta
      121 atggaatgta atccagatct ctcagatag
//
LOCUS       M04260:30:000000         150 bp    DNA     linear   UNA 22-SEP-2016
DEFINITION  M04260:30:000000000-D0UL6:1:1102:21374:25755 1:N:0:142.
ACCESSION   geneious|urn:local:.:f-67xmf44:564
VERSION     geneious|urn:local:.:f-67xmf44:564
KEYWORDS    .
SOURCE      
  ORGANISM  
            .
FEATURES             Location/Qualifiers
ORIGIN      
        1 atatataggt agtgtaggta aaattatgcc tttatttttt tgtgtgggaa aagaaactca
       61 tgtaggggaa tctttaagag gattgaatcc aaatttgcta gtttcagaga taaacaaatt
      121 aatggaatgt aatccagatc tctcagatag
//
LOCUS       M04260:30:000000         150 bp    DNA     linear   UNA 22-SEP-2016
DEFINITION  M04260:30:000000000-D0UL6:1:1102:13877:5455 1:N:0:142.
ACCESSION   geneious|urn:local:.:f-67xmf44:565
VERSION     geneious|urn:local:.:f-67xmf44:565
KEYWORDS    .
SOURCE      
  ORGANISM  
            .
FEATURES             Location/Qualifiers
ORIGIN      
        1 atatataggt agtgtaggta aaattatgcc tttatttttt tgtgtgggaa aagaaactca
       61 tgtaggggaa tctttaagag gattgaatcc aaatttgcta gtttcagaga taaacaaatt
      121 aatggaatgt aatccagatc tctcagatag
//
LOCUS       M04260:30:000000         150 bp    DNA     linear   UNA 22-SEP-2016
DEFINITION  M04260:30:000000000-D0UL6:1:1102:28547:17896 2:N:0:142.
ACCESSION   geneious|urn:local:.:f-67xmf44:566
VERSION     geneious|urn:local:.:f-67xmf44:566
KEYWORDS    .
SOURCE      
  ORGANISM  
            .
FEATURES             Location/Qualifiers
ORIGIN      
        1 atatataggt agtgtaggta aaattatgcc tttatttttt tgtgtgggaa aagaaactca
       61 tgtaggggaa tctttaagag gattgaatcc aaatttgcta gtttcagaga taaacaaatt
      121 aatggaatgt aatccagatc tctcagatag
//
LOCUS       M04260:30:000000         150 bp    DNA     linear   UNA 22-SEP-2016
DEFINITION  M04260:30:000000000-D0UL6:1:1102:23094:11071 2:N:0:142.
ACCESSION   geneious|urn:local:.:f-67xmf44:567
VERSION     geneious|urn:local:.:f-67xmf44:567
KEYWORDS    .
SOURCE      
  ORGANISM  
            .
FEATURES             Location/Qualifiers
ORIGIN      
        1 atatataggt agtgtaggta aaattatgcc tttatttttt tgtgtgggaa aagaaactca
       61 tgtaggggaa tctttaagag gattgaatcc aaatttgcta gtttcagaga taaacaaatt
      121 aatggaatgt aatccagatc tctcagatag
//
LOCUS       M04260:30:000000         150 bp    DNA     linear   UNA 22-SEP-2016
DEFINITION  M04260:30:000000000-D0UL6:1:1101:21755:10664 2:N:0:142.
ACCESSION   geneious|urn:local:.:f-67xmf44:568
VERSION     geneious|urn:local:.:f-67xmf44:568
KEYWORDS    .
SOURCE      
  ORGANISM  
            .
FEATURES             Location/Qualifiers
ORIGIN      
        1 atatataggt agtgtaggta aaattatgcc tttatttttt tgtgtgggaa aagaaactca
       61 tgtaggggaa tctttaagag gattgaatcc aaatttgcta gtttcagaga taaacaaatt
      121 aatggaatgt aatccagatc tctcagatag
//
LOCUS       M04260:30:000000         150 bp    DNA     linear   UNA 22-SEP-2016
DEFINITION  M04260:30:000000000-D0UL6:1:1102:16043:16727 1:N:0:142.
ACCESSION   geneious|urn:local:.:f-67xmf44:569
VERSION     geneious|urn:local:.:f-67xmf44:569
KEYWORDS    .
SOURCE      
  ORGANISM  
            .
FEATURES             Location/Qualifiers
ORIGIN      
        1 atatataggt agtgtaggta aaattatgcc tttatttttt tgtgtgggaa aagaaactca
       61 tgtaggggaa tctttaagag gattgaatcc aaatttgcta gtttcagaga taaacaaatt
      121 aatggaatgt aatccagatc tctcagatag
//
LOCUS       M04260:30:000000         150 bp    DNA     linear   UNA 22-SEP-2016
DEFINITION  M04260:30:000000000-D0UL6:1:1101:26979:20180 1:N:0:142.
ACCESSION   geneious|urn:local:.:f-67xmf44:570
VERSION     geneious|urn:local:.:f-67xmf44:570
KEYWORDS    .
SOURCE      
  ORGANISM  
            .
FEATURES             Location/Qualifiers
ORIGIN      
        1 atatataggt agtgtaggta aaattatgcc tttatttttt tgtgtgggaa aagaaactca
       61 tgtaggggaa tctttaagat gattgaatcc aaatttgcta gtttcagaga taaacaaatt
      121 aatggaatgt aatccagatc tctcagatag
//
LOCUS       M04260:30:000000         150 bp    DNA     linear   UNA 22-SEP-2016
DEFINITION  M04260:30:000000000-D0UL6:1:1102:24051:6478 1:N:0:142.
ACCESSION   geneious|urn:local:.:f-67xmf44:571
VERSION     geneious|urn:local:.:f-67xmf44:571
KEYWORDS    .
SOURCE      
  ORGANISM  
            .
FEATURES             Location/Qualifiers
ORIGIN      
        1 atatataggt agtgtaggta aaattatgcc tttatttttt tgtgtgggaa aagaaactca
       61 tgtaggggaa tctttaagag gattgaatcc aaatttgcta gtttcagaga taaacaaatt
      121 aatggaatgt aatccagatc tctcagatag
//
LOCUS       M04260:30:000000         150 bp    DNA     linear   UNA 22-SEP-2016
DEFINITION  M04260:30:000000000-D0UL6:1:1102:12946:13664 1:N:0:142.
ACCESSION   geneious|urn:local:.:f-67xmf44:572
VERSION     geneious|urn:local:.:f-67xmf44:572
KEYWORDS    .
SOURCE      
  ORGANISM  
            .
FEATURES             Location/Qualifiers
ORIGIN      
        1 atatataggt agtgtaggta aaattatgcc tttatttttt tgtgtgggaa aagaaactca
       61 tgtaggggaa tctttaagag gattgaatcc aaatttgcta gtttcagaga taaacaaatt
      121 aatggaatgt aatccagatc tctcagatag
//
LOCUS       M04260:30:000000         150 bp    DNA     linear   UNA 22-SEP-2016
DEFINITION  M04260:30:000000000-D0UL6:1:1102:4322:8856 2:N:0:142.
ACCESSION   geneious|urn:local:.:f-67xmf44:573
VERSION     geneious|urn:local:.:f-67xmf44:573
KEYWORDS    .
SOURCE      
  ORGANISM  
            .
FEATURES             Location/Qualifiers
ORIGIN      
        1 atatataggt agtgtaggta aaattatgcc tttatttttt tgtgtgggaa aagaaactca
       61 tgtaggggaa tctttaagag gattgaatcc aaatttgcta gtttcagaga taaacaaatt
      121 aatggaatgt aatccagatc tctcagatag
//
LOCUS       M04260:30:000000         150 bp    DNA     linear   UNA 22-SEP-2016
DEFINITION  M04260:30:000000000-D0UL6:1:1101:12557:7883 1:N:0:142.
ACCESSION   geneious|urn:local:.:f-67xmf44:574
VERSION     geneious|urn:local:.:f-67xmf44:574
KEYWORDS    .
SOURCE      
  ORGANISM  
            .
FEATURES             Location/Qualifiers
ORIGIN      
        1 atatataggt agtgtaggta aaattatgcc tttatttttt tgtgtgggaa aagaaactca
       61 tgtaggggaa tctttaagag gattgaatcc aaatttgcta gtttcagaga taaacaaatt
      121 aatggaatgt aatccagatc tctcagatag
//
LOCUS       M04260:30:000000         150 bp    DNA     linear   UNA 22-SEP-2016
DEFINITION  M04260:30:000000000-D0UL6:1:1102:12203:11695 2:N:0:142.
ACCESSION   geneious|urn:local:.:f-67xmf44:575
VERSION     geneious|urn:local:.:f-67xmf44:575
KEYWORDS    .
SOURCE      
  ORGANISM  
            .
FEATURES             Location/Qualifiers
ORIGIN      
        1 atatataggt agtgtaggta aaattatgcc tttatttttt tgtgtgggaa aagaaactca
       61 tgtaggggaa tctttaagag gattgaatcc aaatttgcta gtttcagaga taaacaaatt
      121 aatggaatgt aatccagatc tctcagatag
//
LOCUS       M04260:30:000000         150 bp    DNA     linear   UNA 22-SEP-2016
DEFINITION  M04260:30:000000000-D0UL6:1:1101:16069:19297 2:N:0:142.
ACCESSION   geneious|urn:local:.:f-67xmf44:576
VERSION     geneious|urn:local:.:f-67xmf44:576
KEYWORDS    .
SOURCE      
  ORGANISM  
            .
FEATURES             Location/Qualifiers
ORIGIN      
        1 atatataggt agtgtaggta aaattatgcc tttatttttt tgtgtgggaa aagaaactca
       61 tgtaggggaa tctttaagag gattgaatcc aaatttgcta gtttcagaga taaacaaatt
      121 aatggaatgt aatccagatc tctcagatag
//
LOCUS       M04260:30:000000         150 bp    DNA     linear   UNA 22-SEP-2016
DEFINITION  M04260:30:000000000-D0UL6:1:1101:25339:23713 1:N:0:142.
ACCESSION   geneious|urn:local:.:f-67xmf44:577
VERSION     geneious|urn:local:.:f-67xmf44:577
KEYWORDS    .
SOURCE      
  ORGANISM  
            .
FEATURES             Location/Qualifiers
ORIGIN      
        1 atatataggt agtgtaggta aaattatgcc tttatttttt tgtgtgggaa aagaaactca
       61 tgtaggggaa tctttaagag gattgaatcc aaatttgcta gtttcagaga taaacaaatt
      121 aatggaatgt aatccagatc tctcagatag
//
LOCUS       M04260:30:000000         150 bp    DNA     linear   UNA 22-SEP-2016
DEFINITION  M04260:30:000000000-D0UL6:1:1101:3483:13907 2:N:0:142.
ACCESSION   geneious|urn:local:.:f-67xmf44:578
VERSION     geneious|urn:local:.:f-67xmf44:578
KEYWORDS    .
SOURCE      
  ORGANISM  
            .
FEATURES             Location/Qualifiers
ORIGIN      
        1 atatataggt agtgtaggta aaattatgcc tttatttttt tgtgtgggaa aagaaactca
       61 tgtaggggaa tctttaagag gattgaatcc aaatttgcta gtttcagaga taaacaaatt
      121 aatggaatgt aatccagatc tctcagatag
//
LOCUS       M04260:30:000000         150 bp    DNA     linear   UNA 22-SEP-2016
DEFINITION  M04260:30:000000000-D0UL6:1:1102:11075:26993 2:N:0:142.
ACCESSION   geneious|urn:local:.:f-67xmf44:579
VERSION     geneious|urn:local:.:f-67xmf44:579
KEYWORDS    .
SOURCE      
  ORGANISM  
            .
FEATURES             Location/Qualifiers
ORIGIN      
        1 atatataggt agtgtaggta aaattatgcc tttatttttt tgtgtgggaa aagaaactca
       61 tgtaggggaa tctttaagag gattgaatcc aaatttgcta gtttcagaga taaacaaatt
      121 aatggaatgt aatccagatc tctcagatag
//
LOCUS       M04260:30:000000         150 bp    DNA     linear   UNA 22-SEP-2016
DEFINITION  M04260:30:000000000-D0UL6:1:1102:2921:18699 1:N:0:142.
ACCESSION   geneious|urn:local:.:f-67xmf44:580
VERSION     geneious|urn:local:.:f-67xmf44:580
KEYWORDS    .
SOURCE      
  ORGANISM  
            .
FEATURES             Location/Qualifiers
ORIGIN      
        1 atatataggt agtgtaggta aaattatgcc tttatttttt tgtgtgggaa aagaaactca
       61 tgtaggggaa tctttaagag gattgaatcc aaatttgcta gtttcagaga taaacaaatt
      121 aatggaatgt aatccagatc tctcagatag
//
LOCUS       M04260:30:000000         150 bp    DNA     linear   UNA 22-SEP-2016
DEFINITION  M04260:30:000000000-D0UL6:1:1102:4027:19413 2:N:0:142.
ACCESSION   geneious|urn:local:.:f-67xmf44:581
VERSION     geneious|urn:local:.:f-67xmf44:581
KEYWORDS    .
SOURCE      
  ORGANISM  
            .
FEATURES             Location/Qualifiers
ORIGIN      
        1 atatataggt agtgtaggta aaattatgcc tttatttttt tgtgtgggaa aagaaactca
       61 tgtaggggaa tctttaagag gattgaatcc aaatttgcta gtttcagaga taaacaaatt
      121 aatggaatgt aatccagatc tctcagatag
//
LOCUS       M04260:30:000000         150 bp    DNA     linear   UNA 22-SEP-2016
DEFINITION  M04260:30:000000000-D0UL6:1:1102:26869:22096 1:N:0:142.
ACCESSION   geneious|urn:local:.:f-67xmf44:582
VERSION     geneious|urn:local:.:f-67xmf44:582
KEYWORDS    .
SOURCE      
  ORGANISM  
            .
FEATURES             Location/Qualifiers
ORIGIN      
        1 atatataggt agtgtaggta aaattatgcc tttatttttt tgtgtgggaa aagaaactca
       61 tgtaggggaa tctttaagag gattgaatcc aaatttgcta gtttcagaga taaacaaatt
      121 aatggaatgt aatccagatc tctcagatag
//
LOCUS       M04260:30:000000         150 bp    DNA     linear   UNA 22-SEP-2016
DEFINITION  M04260:30:000000000-D0UL6:1:1101:8802:14969 1:N:0:142.
ACCESSION   geneious|urn:local:.:f-67xmf44:583
VERSION     geneious|urn:local:.:f-67xmf44:583
KEYWORDS    .
SOURCE      
  ORGANISM  
            .
FEATURES             Location/Qualifiers
ORIGIN      
        1 atatataggt agtgtaggta aaattatgcc tttatttttt tgtgtgggaa aagaaactca
       61 tgtaggggaa tctttaagag gattgaatcc aaatttgcta gtttcagaga taaacaaatt
      121 aatggaatgt aatccagatc tctcagatag
//
LOCUS       M04260:30:000000         150 bp    DNA     linear   UNA 22-SEP-2016
DEFINITION  M04260:30:000000000-D0UL6:1:1102:11097:8900 1:N:0:142.
ACCESSION   geneious|urn:local:.:f-67xmf44:584
VERSION     geneious|urn:local:.:f-67xmf44:584
KEYWORDS    .
SOURCE      
  ORGANISM  
            .
FEATURES             Location/Qualifiers
ORIGIN      
        1 atatataggt agtgtaggta aaattatgcc tttatttttt tgtgtgggaa aagaaactca
       61 tgtaggggaa tctttaagag gattgaatcc aaatttgcta gtttcagaga taaacaaatt
      121 aatggaatgt aatccagatc tctcagatag
//
LOCUS       M04260:30:000000         150 bp    DNA     linear   UNA 22-SEP-2016
DEFINITION  M04260:30:000000000-D0UL6:1:1102:7555:21588 1:N:0:142.
ACCESSION   geneious|urn:local:.:f-67xmf44:585
VERSION     geneious|urn:local:.:f-67xmf44:585
KEYWORDS    .
SOURCE      
  ORGANISM  
            .
FEATURES             Location/Qualifiers
ORIGIN      
        1 atatataggt agtgtaggta aaattatgcc tttatttttt tgtgtgggaa aagaaactca
       61 tgtaggggaa tctttaagag gattgaatcc aaatttgcta gtttcagaga taaacaaatt
      121 aatggaatgt aatccagatc tctcagatag
//
LOCUS       M04260:30:000000         151 bp    DNA     linear   UNA 22-SEP-2016
DEFINITION  M04260:30:000000000-D0UL6:1:1101:25544:13614 2:N:0:142.
ACCESSION   geneious|urn:local:.:f-67xmf44:586
VERSION     geneious|urn:local:.:f-67xmf44:586
KEYWORDS    .
SOURCE      
  ORGANISM  
            .
FEATURES             Location/Qualifiers
ORIGIN      
        1 ctatctgaga gatctggatt acattccatt aatttgttta tctctgaaac tagcaaattt
       61 ggattcaatc ctcttaaaga ttcccctaca tgagtttctt ttcccacaca aaaaaataaa
      121 ggcataattt tacctacact acctatatat a
//
LOCUS       M04260:30:000000         151 bp    DNA     linear   UNA 22-SEP-2016
DEFINITION  M04260:30:000000000-D0UL6:1:1101:11838:7163 2:N:0:142.
ACCESSION   geneious|urn:local:.:f-67xmf44:587
VERSION     geneious|urn:local:.:f-67xmf44:587
KEYWORDS    .
SOURCE      
  ORGANISM  
            .
FEATURES             Location/Qualifiers
ORIGIN      
        1 ctatctgaga gatctggatt acattccatt aatttgttta tctctgaaac tagcaaattt
       61 ggattcaatc ctcttaaaga ttcccctaca tgagtttctt ttcccacaca aaaaaataaa
      121 ggcataattt tacctacact acctatatat a
//
LOCUS       M04260:30:000000         151 bp    DNA     linear   UNA 22-SEP-2016
DEFINITION  M04260:30:000000000-D0UL6:1:1102:4609:16134 2:N:0:142.
ACCESSION   geneious|urn:local:.:f-67xmf44:588
VERSION     geneious|urn:local:.:f-67xmf44:588
KEYWORDS    .
SOURCE      
  ORGANISM  
            .
FEATURES             Location/Qualifiers
ORIGIN      
        1 ctatctgaga gatctggatt acattccatt aatttgttta tctctgaaac tagcaaattt
       61 ggattcaatc ctcttaaaga ttcccctaca tgagtttctt ttcccacaca aaaaaataaa
      121 ggcataattt tacctacact acctatatat a
//
LOCUS       M04260:30:000000         151 bp    DNA     linear   UNA 22-SEP-2016
DEFINITION  M04260:30:000000000-D0UL6:1:1101:15355:12472 1:N:0:142.
ACCESSION   geneious|urn:local:.:f-67xmf44:589
VERSION     geneious|urn:local:.:f-67xmf44:589
KEYWORDS    .
SOURCE      
  ORGANISM  
            .
FEATURES             Location/Qualifiers
ORIGIN      
        1 ctatctgaga gatctggatt acattccatt aatttgttta tctctgaaac tagcaaattt
       61 ggattcaatc ctcttaaaga ttcccctaca tgagtttctt ttcccacaca aaaaaataaa
      121 ggcataattt tacctacact acctatatat a
//
LOCUS       M04260:30:000000         133 bp    DNA     linear   UNA 22-SEP-2016
DEFINITION  M04260:30:000000000-D0UL6:1:1101:16235:6074 2:N:0:142.
ACCESSION   geneious|urn:local:.:f-67xmf44:590
VERSION     geneious|urn:local:.:f-67xmf44:590
KEYWORDS    .
SOURCE      
  ORGANISM  
            .
FEATURES             Location/Qualifiers
ORIGIN      
        1 aggtaaaatt atgcctttat ttttttgtgt gggaaaagaa actcatgtag gggaatcttt
       61 aagaggattg aatccaaatt tgctagtttc agagataaac aaattaatgg aatgtaatcc
      121 agatctctca gat
//
LOCUS       M04260:30:000000         133 bp    DNA     linear   UNA 22-SEP-2016
DEFINITION  M04260:30:000000000-D0UL6:1:1101:16235:6074 1:N:0:142.
ACCESSION   geneious|urn:local:.:f-67xmf44:591
VERSION     geneious|urn:local:.:f-67xmf44:591
KEYWORDS    .
SOURCE      
  ORGANISM  
            .
FEATURES             Location/Qualifiers
ORIGIN      
        1 atctgagaga tctggattac attccattaa tttgtttatc tctgaaacta gcaaatttgg
       61 attcaatcct cttaaagatt cccctacatg agtttctttt cccacacaaa aaaataaagg
      121 cataatttta cct
//
LOCUS       M04260:30:000000         137 bp    DNA     linear   UNA 22-SEP-2016
DEFINITION  M04260:30:000000000-D0UL6:1:1101:23721:14856 2:N:0:142.
ACCESSION   geneious|urn:local:.:f-67xmf44:592
VERSION     geneious|urn:local:.:f-67xmf44:592
KEYWORDS    .
SOURCE      
  ORGANISM  
            .
FEATURES             Location/Qualifiers
ORIGIN      
        1 gtgtaggtaa aattatgcct ttattttttt gtgtgggaaa agaaactcat gtaggggaat
       61 ctttaagagg attgaatcca aatttgctag tttcagagat aaacaaatta atggaatgta
      121 atccagatct ctcagat
//
LOCUS       M04260:30:000000         137 bp    DNA     linear   UNA 22-SEP-2016
DEFINITION  M04260:30:000000000-D0UL6:1:1101:23721:14856 1:N:0:142.
ACCESSION   geneious|urn:local:.:f-67xmf44:593
VERSION     geneious|urn:local:.:f-67xmf44:593
KEYWORDS    .
SOURCE      
  ORGANISM  
            .
FEATURES             Location/Qualifiers
ORIGIN      
        1 atctgagaga tctggattac attccattaa tttgtttatc tctgaaacta gcaaatttgg
       61 attcaatcct cttaaagatt cccctacatg agtttctttt cccacacaaa aaaataaagg
      121 cataatttta cctacac
//
LOCUS       M04260:30:000000         147 bp    DNA     linear   UNA 22-SEP-2016
DEFINITION  M04260:30:000000000-D0UL6:1:1102:7255:13425 2:N:0:142.
ACCESSION   geneious|urn:local:.:f-67xmf44:594
VERSION     geneious|urn:local:.:f-67xmf44:594
KEYWORDS    .
SOURCE      
  ORGANISM  
            .
FEATURES             Location/Qualifiers
ORIGIN      
        1 tatataggta gtgtaggtaa aattatgcct ttattttttt gtgtgggaaa agaaactcat
       61 gtaggggaat ctttaagagg attgaatcca aatttgctag tttcagagat aaacaaatta
      121 atggaatgta atccagatct ctcagat
//
LOCUS       M04260:30:000000         147 bp    DNA     linear   UNA 22-SEP-2016
DEFINITION  M04260:30:000000000-D0UL6:1:1102:17648:2108 2:N:0:142.
ACCESSION   geneious|urn:local:.:f-67xmf44:595
VERSION     geneious|urn:local:.:f-67xmf44:595
KEYWORDS    .
SOURCE      
  ORGANISM  
            .
FEATURES             Location/Qualifiers
ORIGIN      
        1 atctgagaga tctggattac attccattaa tttgtttatc tctgaaacta gcaaatttgg
       61 attcaatcct cttaaagatt cccctacatg agtttctttt cccacacaaa aaaataaagg
      121 cataatttta cctacactac ctatata
//
LOCUS       M04260:30:000000         147 bp    DNA     linear   UNA 22-SEP-2016
DEFINITION  M04260:30:000000000-D0UL6:1:1102:7255:13425 1:N:0:142.
ACCESSION   geneious|urn:local:.:f-67xmf44:596
VERSION     geneious|urn:local:.:f-67xmf44:596
KEYWORDS    .
SOURCE      
  ORGANISM  
            .
FEATURES             Location/Qualifiers
ORIGIN      
        1 atctgagaga tctggattac attccattaa tttgtttatc tctgaaacta gcaaatttgg
       61 attcaatcct cttaaagatt cccctacatg agtttctttt cccacacaaa aaaataaagg
      121 cataatttta cctacactac ctatata
//
LOCUS       M04260:30:000000         147 bp    DNA     linear   UNA 22-SEP-2016
DEFINITION  M04260:30:000000000-D0UL6:1:1102:17648:2108 1:N:0:142.
ACCESSION   geneious|urn:local:.:f-67xmf44:597
VERSION     geneious|urn:local:.:f-67xmf44:597
KEYWORDS    .
SOURCE      
  ORGANISM  
            .
FEATURES             Location/Qualifiers
ORIGIN      
        1 tatataggta gtgtaggtaa aattatgcct ttattttttt gtgtgggaaa agaaactcat
       61 gtaggggaat ctttaagagg attgaatcca aatttgctag tttcagagat aaacaaatta
      121 atggaatgta atccagatct ctcagat
//
LOCUS       M04260:30:000000         147 bp    DNA     linear   UNA 22-SEP-2016
DEFINITION  M04260:30:000000000-D0UL6:1:1102:21589:14694 2:N:0:142.
ACCESSION   geneious|urn:local:.:f-67xmf44:598
VERSION     geneious|urn:local:.:f-67xmf44:598
KEYWORDS    .
SOURCE      
  ORGANISM  
            .
FEATURES             Location/Qualifiers
ORIGIN      
        1 tatataggta gtgtaggtaa aattatgcct ttattttttt gtgtgggaaa agaaactcat
       61 gtaggggaat ctttaagagg attgaatcca aatttgctag tttcagagat aaacaaatta
      121 atggaatgta atccagatct ctcagat
//
LOCUS       M04260:30:000000         147 bp    DNA     linear   UNA 22-SEP-2016
DEFINITION  M04260:30:000000000-D0UL6:1:1102:21589:14694 1:N:0:142.
ACCESSION   geneious|urn:local:.:f-67xmf44:599
VERSION     geneious|urn:local:.:f-67xmf44:599
KEYWORDS    .
SOURCE      
  ORGANISM  
            .
FEATURES             Location/Qualifiers
ORIGIN      
        1 atctgagaga tctggattac attccattaa tttgtttatc tctgaaacta gcaaatttgg
       61 attcaatcct cttaaagatt cccctacatg agtttctttt cccacacaaa aaaataaagg
      121 cataatttta cctacactac ctatata
//
LOCUS       M04260:30:000000         147 bp    DNA     linear   UNA 22-SEP-2016
DEFINITION  M04260:30:000000000-D0UL6:1:1101:10697:10937 2:N:0:142.
ACCESSION   geneious|urn:local:.:f-67xmf44:600
VERSION     geneious|urn:local:.:f-67xmf44:600
KEYWORDS    .
SOURCE      
  ORGANISM  
            .
FEATURES             Location/Qualifiers
ORIGIN      
        1 tatataggta gtgtaggtaa aattatgcct ttattttttt gtgtgggaaa agaaactcat
       61 gtaggggaat ctttaagagg attgaatcca aatttgctag tttcagagat aaacaaatta
      121 atggaatgta atccagatct ctcagat
//
LOCUS       M04260:30:000000         147 bp    DNA     linear   UNA 22-SEP-2016
DEFINITION  M04260:30:000000000-D0UL6:1:1101:10697:10937 1:N:0:142.
ACCESSION   geneious|urn:local:.:f-67xmf44:601
VERSION     geneious|urn:local:.:f-67xmf44:601
KEYWORDS    .
SOURCE      
  ORGANISM  
            .
FEATURES             Location/Qualifiers
ORIGIN      
        1 atctgagaga tctggattac attccattaa tttgtttatc tctgaaacta gcaaatttgg
       61 attcaatcct cttaaagatt cccctacatg agtttctttt cccacacaaa aaaataaagg
      121 cataatttta cctacactac ctatata
//
LOCUS       M04260:30:000000         147 bp    DNA     linear   UNA 22-SEP-2016
DEFINITION  M04260:30:000000000-D0UL6:1:1101:14781:22049 2:N:0:142.
ACCESSION   geneious|urn:local:.:f-67xmf44:602
VERSION     geneious|urn:local:.:f-67xmf44:602
KEYWORDS    .
SOURCE      
  ORGANISM  
            .
FEATURES             Location/Qualifiers
ORIGIN      
        1 atctgagaga tctggattac attccattaa tttgtttatc tctgaaacta gcaaatttgg
       61 attcaatcct cttaaagatt cccctacatg agtttctttt cccacacaaa aaaataaagg
      121 cataatttta cctacactac ctatata
//
LOCUS       M04260:30:000000         147 bp    DNA     linear   UNA 22-SEP-2016
DEFINITION  M04260:30:000000000-D0UL6:1:1102:23776:11668 2:N:0:142.
ACCESSION   geneious|urn:local:.:f-67xmf44:603
VERSION     geneious|urn:local:.:f-67xmf44:603
KEYWORDS    .
SOURCE      
  ORGANISM  
            .
FEATURES             Location/Qualifiers
ORIGIN      
        1 atctgagaga tctggattac attccattaa tttgtttatc tctgaaacta gcaaatttgg
       61 attcaatcct cttaaagatt cccctacatg agtttctttt cccacacaaa aaaataaagg
      121 cataatttta cctacactac ctatata
//
LOCUS       M04260:30:000000         147 bp    DNA     linear   UNA 22-SEP-2016
DEFINITION  M04260:30:000000000-D0UL6:1:1102:23776:11668 1:N:0:142.
ACCESSION   geneious|urn:local:.:f-67xmf44:604
VERSION     geneious|urn:local:.:f-67xmf44:604
KEYWORDS    .
SOURCE      
  ORGANISM  
            .
FEATURES             Location/Qualifiers
ORIGIN      
        1 tatataggta gtgtaggtaa aattatgcct ttattttttt gtgtgggaaa agaaactcat
       61 gtaggggaat ctttaagagg attgaatcca aatttgctag tttcagagat aaacaaatta
      121 atggaatgta atccagatct ctcagat
//
LOCUS       M04260:30:000000         147 bp    DNA     linear   UNA 22-SEP-2016
DEFINITION  M04260:30:000000000-D0UL6:1:1101:14781:22049 1:N:0:142.
ACCESSION   geneious|urn:local:.:f-67xmf44:605
VERSION     geneious|urn:local:.:f-67xmf44:605
KEYWORDS    .
SOURCE      
  ORGANISM  
            .
FEATURES             Location/Qualifiers
ORIGIN      
        1 tatataggta gtgtaggtaa aattatgcct ttattttttt gtgtgggaaa agaaactcat
       61 gtaggggaat ctttaagagg attgaatcca aatttgctag tttcagagat aaacaaatta
      121 atggaatgta atccagatct ctcagat
//
LOCUS       M04260:30:000000         148 bp    DNA     linear   UNA 22-SEP-2016
DEFINITION  M04260:30:000000000-D0UL6:1:1102:22762:15140 2:N:0:142.
ACCESSION   geneious|urn:local:.:f-67xmf44:606
VERSION     geneious|urn:local:.:f-67xmf44:606
KEYWORDS    .
SOURCE      
  ORGANISM  
            .
FEATURES             Location/Qualifiers
ORIGIN      
        1 atatataggt agtgtaggta aaattatgcc tttatttttt tgtgtgggaa aagaaactca
       61 tgtaggggaa tctttaagag gattgaatcc aaatttgcta gtttcagaga taaacaaatt
      121 aatggaatgt aatccagatc tctcagat
//
LOCUS       M04260:30:000000         148 bp    DNA     linear   UNA 22-SEP-2016
DEFINITION  M04260:30:000000000-D0UL6:1:1102:22762:15140 1:N:0:142.
ACCESSION   geneious|urn:local:.:f-67xmf44:607
VERSION     geneious|urn:local:.:f-67xmf44:607
KEYWORDS    .
SOURCE      
  ORGANISM  
            .
FEATURES             Location/Qualifiers
ORIGIN      
        1 atctgagaga tctggattac attccattaa tttgtttatc tctgaaacta gcaaatttgg
       61 attcaatcct cttaaagatt cccctacatg agtttctttt cccacacaaa aaaataaagg
      121 cataatttta cctacactac ctatatat
//
LOCUS       M04260:30:000000         151 bp    DNA     linear   UNA 22-SEP-2016
DEFINITION  M04260:30:000000000-D0UL6:1:1102:13073:14449 2:N:0:142.
ACCESSION   geneious|urn:local:.:f-67xmf44:608
VERSION     geneious|urn:local:.:f-67xmf44:608
KEYWORDS    .
SOURCE      
  ORGANISM  
            .
FEATURES             Location/Qualifiers
ORIGIN      
        1 atctgagaga tctggattac attccattaa tttgtttatc tctgaaacta gcaaatttgg
       61 attcaatcct cttaaagatt cccctacatg agtttctttt cccacacaaa aaaataaagg
      121 cataatttta cctacactac ctatatataa t
//
LOCUS       M04260:30:000000         151 bp    DNA     linear   UNA 22-SEP-2016
DEFINITION  M04260:30:000000000-D0UL6:1:1101:9582:21856 1:N:0:142.
ACCESSION   geneious|urn:local:.:f-67xmf44:609
VERSION     geneious|urn:local:.:f-67xmf44:609
KEYWORDS    .
SOURCE      
  ORGANISM  
            .
FEATURES             Location/Qualifiers
ORIGIN      
        1 atctgagaga tctggattac attccattaa tttgtttatc tctgaaacta gcaaatttgg
       61 attcaatcct cttaaagatt cccctacatg agtttctttt cccacacaaa aaaataaagg
      121 cataatttta cctacactac ctatatataa t
//
LOCUS       M04260:30:000000         151 bp    DNA     linear   UNA 22-SEP-2016
DEFINITION  M04260:30:000000000-D0UL6:1:1101:24888:24585 2:N:0:142.
ACCESSION   geneious|urn:local:.:f-67xmf44:610
VERSION     geneious|urn:local:.:f-67xmf44:610
KEYWORDS    .
SOURCE      
  ORGANISM  
            .
FEATURES             Location/Qualifiers
ORIGIN      
        1 atctgagaga tctggattac attccattaa tttgtttatc tctgaaacta gcaaatttgg
       61 attcaatcct cttaaagatt cccctacatg agtttctttt cccacacaaa aaaataaagg
      121 cataatttta cctacactac ctatatataa t
//
LOCUS       M04260:30:000000         151 bp    DNA     linear   UNA 22-SEP-2016
DEFINITION  M04260:30:000000000-D0UL6:1:1102:20249:13441 2:N:0:142.
ACCESSION   geneious|urn:local:.:f-67xmf44:611
VERSION     geneious|urn:local:.:f-67xmf44:611
KEYWORDS    .
SOURCE      
  ORGANISM  
            .
FEATURES             Location/Qualifiers
ORIGIN      
        1 attatatata ggtagtgtag gtaaaattat gcctttattt ttttgtgtgg gaaaagaagc
       61 tcatgtaggg gaatctttaa gaggattgaa tccaaatttg ctagtttcag agataaacaa
      121 attaatggaa tgtaatccag atctctcaga t
//
LOCUS       M04260:30:000000         151 bp    DNA     linear   UNA 22-SEP-2016
DEFINITION  M04260:30:000000000-D0UL6:1:1101:9762:5753 2:N:0:142.
ACCESSION   geneious|urn:local:.:f-67xmf44:612
VERSION     geneious|urn:local:.:f-67xmf44:612
KEYWORDS    .
SOURCE      
  ORGANISM  
            .
FEATURES             Location/Qualifiers
ORIGIN      
        1 attatatata ggtagtgtag gtaaaattat gcctttattt ttttgtgtgg gaaaagaaac
       61 tcatgtaggg gaatctttaa gaggattgaa tccaaatttg ctagtttcag agataaacaa
      121 attaatggaa tgtaatccag atctctcaga t
//
LOCUS       M04260:30:000000         151 bp    DNA     linear   UNA 22-SEP-2016
DEFINITION  M04260:30:000000000-D0UL6:1:1101:8500:12440 2:N:0:142.
ACCESSION   geneious|urn:local:.:f-67xmf44:613
VERSION     geneious|urn:local:.:f-67xmf44:613
KEYWORDS    .
SOURCE      
  ORGANISM  
            .
FEATURES             Location/Qualifiers
ORIGIN      
        1 attatatata ggtagtgtag gtaaaattat gcctttattt ttttgtgtgg gaaaagaaac
       61 tcatgtaggg gaatctttaa gaggattgaa tccaaatttg ctagtttcag agataaacaa
      121 attaatggaa tgtaatccag atctctcaga t
//
LOCUS       M04260:30:000000         151 bp    DNA     linear   UNA 22-SEP-2016
DEFINITION  M04260:30:000000000-D0UL6:1:1102:18633:15224 1:N:0:142.
ACCESSION   geneious|urn:local:.:f-67xmf44:614
VERSION     geneious|urn:local:.:f-67xmf44:614
KEYWORDS    .
SOURCE      
  ORGANISM  
            .
FEATURES             Location/Qualifiers
ORIGIN      
        1 attatatata ggtagtgtag gtaaaattat gcctttattt ttttgtgtgg gaaaagaaac
       61 tcatgtaggg gaatctttaa gaggattgaa tccaaatttg ctagtttcag agataaacaa
      121 attaatggaa tgtaatccag atctctcaga t
//
LOCUS       M04260:30:000000         151 bp    DNA     linear   UNA 22-SEP-2016
DEFINITION  M04260:30:000000000-D0UL6:1:1101:13430:10260 1:N:0:142.
ACCESSION   geneious|urn:local:.:f-67xmf44:615
VERSION     geneious|urn:local:.:f-67xmf44:615
KEYWORDS    .
SOURCE      
  ORGANISM  
            .
FEATURES             Location/Qualifiers
ORIGIN      
        1 attatatata ggtagtgtag gtaaaattat gcctttattt ttttgtgtgg gaaaagaaac
       61 tcatgtaggg gaatctttaa gaggattgaa tccaaatttg ctagtttcag agataaacaa
      121 attaatggaa tgtaatccag atctctcaga t
//
LOCUS       M04260:30:000000         151 bp    DNA     linear   UNA 22-SEP-2016
DEFINITION  M04260:30:000000000-D0UL6:1:1102:8269:24724 1:N:0:142.
ACCESSION   geneious|urn:local:.:f-67xmf44:616
VERSION     geneious|urn:local:.:f-67xmf44:616
KEYWORDS    .
SOURCE      
  ORGANISM  
            .
FEATURES             Location/Qualifiers
ORIGIN      
        1 atctgagaga tctggattac attccattaa tttgtttatc tctgaaacta gcaaatttgg
       61 attcaatcct cttaaagatt cccctacatg agtttctttt cccacacaaa aaaataaagg
      121 cataatttta cctacactac ctatatataa t
//
LOCUS       M04260:30:000000         151 bp    DNA     linear   UNA 22-SEP-2016
DEFINITION  M04260:30:000000000-D0UL6:1:1101:5264:11720 1:N:0:142.
ACCESSION   geneious|urn:local:.:f-67xmf44:617
VERSION     geneious|urn:local:.:f-67xmf44:617
KEYWORDS    .
SOURCE      
  ORGANISM  
            .
FEATURES             Location/Qualifiers
ORIGIN      
        1 attatatata ggtagtgtag gtaaaattat gcctttattt ttttgtgtgg gaaaagaaac
       61 tcatgtatgg gaatctttaa gaggatttaa tccaaatttg ctagtttcag agataaacaa
      121 attaatggaa tgtaatccag atctctcaga t
//
LOCUS       M04260:30:000000         151 bp    DNA     linear   UNA 22-SEP-2016
DEFINITION  M04260:30:000000000-D0UL6:1:1101:5264:11720 2:N:0:142.
ACCESSION   geneious|urn:local:.:f-67xmf44:618
VERSION     geneious|urn:local:.:f-67xmf44:618
KEYWORDS    .
SOURCE      
  ORGANISM  
            .
FEATURES             Location/Qualifiers
ORIGIN      
        1 atctgagaga tctggattac attccattaa tttgtttatc tctgaaacta gcaaatttgg
       61 attaaatcct cttaaagatt cccatacatg agtttctttt cccacacaaa aaaataaagg
      121 cataatttta cctacactac ctatatataa t
//
LOCUS       M04260:30:000000         151 bp    DNA     linear   UNA 22-SEP-2016
DEFINITION  M04260:30:000000000-D0UL6:1:1101:16273:20668 2:N:0:142.
ACCESSION   geneious|urn:local:.:f-67xmf44:619
VERSION     geneious|urn:local:.:f-67xmf44:619
KEYWORDS    .
SOURCE      
  ORGANISM  
            .
FEATURES             Location/Qualifiers
ORIGIN      
        1 attatatata ggtagtgtag gtaaaattat gcctttattt ttttgtgtgg gaaaagaaac
       61 tcatgtaggg gaatctttaa gagggttgaa tccaaatttg ctagtttcag agataaacaa
      121 attaatggaa tgtaatccag atctctcaga t
//
LOCUS       M04260:30:000000         151 bp    DNA     linear   UNA 22-SEP-2016
DEFINITION  M04260:30:000000000-D0UL6:1:1101:22391:26175 2:N:0:142.
ACCESSION   geneious|urn:local:.:f-67xmf44:620
VERSION     geneious|urn:local:.:f-67xmf44:620
KEYWORDS    .
SOURCE      
  ORGANISM  
            .
FEATURES             Location/Qualifiers
ORIGIN      
        1 attatatata ggtagtgtat gtaaaattat gcctttattt ttttgtgtgg gaaaagaaac
       61 tcatgtaggg gaatctttaa gaggattgaa tccaaatttg ctagtttcag agataaacaa
      121 attaatggaa tgtaatccag atctctcaga t
//
LOCUS       M04260:30:000000         151 bp    DNA     linear   UNA 22-SEP-2016
DEFINITION  M04260:30:000000000-D0UL6:1:1101:22391:26175 1:N:0:142.
ACCESSION   geneious|urn:local:.:f-67xmf44:621
VERSION     geneious|urn:local:.:f-67xmf44:621
KEYWORDS    .
SOURCE      
  ORGANISM  
            .
FEATURES             Location/Qualifiers
ORIGIN      
        1 atctgagaga tctggattac attccattaa tttgtttatc tctgaaacta gcaaatttgg
       61 attcaatcct cttaaagatt cccctacatg agtttctttt cccacacaaa aaaataaagg
      121 cataatttta catacactac ctatatataa t
//
LOCUS       M04260:30:000000         151 bp    DNA     linear   UNA 22-SEP-2016
DEFINITION  M04260:30:000000000-D0UL6:1:1101:29061:13620 2:N:0:142.
ACCESSION   geneious|urn:local:.:f-67xmf44:622
VERSION     geneious|urn:local:.:f-67xmf44:622
KEYWORDS    .
SOURCE      
  ORGANISM  
            .
FEATURES             Location/Qualifiers
ORIGIN      
        1 atctgagaga tctggattac attccattaa tttgtttatc tctgaaacta gcaaatttgg
       61 attcaatcct cttaaagatt cccctacatg agtttctttt cccacacaaa aaaataaagg
      121 cataatttta cctacactac ctatatataa t
//
LOCUS       M04260:30:000000         151 bp    DNA     linear   UNA 22-SEP-2016
DEFINITION  M04260:30:000000000-D0UL6:1:1102:9802:7004 1:N:0:142.
ACCESSION   geneious|urn:local:.:f-67xmf44:623
VERSION     geneious|urn:local:.:f-67xmf44:623
KEYWORDS    .
SOURCE      
  ORGANISM  
            .
FEATURES             Location/Qualifiers
ORIGIN      
        1 atctgagaga tctggattac attccattaa tttgtttatc tctgaaacta gcaaatttgg
       61 attcaatcct cttaaagatt cccctacatg agtttctttt cccacacaac aaaataaagg
      121 cataatttta cctacactac ctatatataa t
//
LOCUS       M04260:30:000000         151 bp    DNA     linear   UNA 22-SEP-2016
DEFINITION  M04260:30:000000000-D0UL6:1:1101:22039:7306 2:N:0:142.
ACCESSION   geneious|urn:local:.:f-67xmf44:624
VERSION     geneious|urn:local:.:f-67xmf44:624
KEYWORDS    .
SOURCE      
  ORGANISM  
            .
FEATURES             Location/Qualifiers
ORIGIN      
        1 atctgagaga tctggattac attccattaa tttgtttatc tctgaaacta gcaaatttgg
       61 attcaatcct cttaaagatt cccctacatg agtttctttt cccacacaaa aaaataaagg
      121 cataatttta cctacactac ctatatataa t
//
LOCUS       M04260:30:000000         151 bp    DNA     linear   UNA 22-SEP-2016
DEFINITION  M04260:30:000000000-D0UL6:1:1101:22039:7306 1:N:0:142.
ACCESSION   geneious|urn:local:.:f-67xmf44:625
VERSION     geneious|urn:local:.:f-67xmf44:625
KEYWORDS    .
SOURCE      
  ORGANISM  
            .
FEATURES             Location/Qualifiers
ORIGIN      
        1 attatatata ggtagtgtag gtaaaattat gcctttattt ttttgtgtgg gaaaagaaac
       61 tcatgtaggg gaatctttaa gaggattgaa tccaaatttg ctagtttcag agataaacaa
      121 attaatggaa tgtaatccag atctctcaga t
//
LOCUS       M04260:30:000000         151 bp    DNA     linear   UNA 22-SEP-2016
DEFINITION  M04260:30:000000000-D0UL6:1:1101:15109:25904 2:N:0:142.
ACCESSION   geneious|urn:local:.:f-67xmf44:626
VERSION     geneious|urn:local:.:f-67xmf44:626
KEYWORDS    .
SOURCE      
  ORGANISM  
            .
FEATURES             Location/Qualifiers
ORIGIN      
        1 atctgagaga tctggattac attccattaa tttgtttatc tctgaaacta gcaaatttgg
       61 attcaatcct cttaaagatt cccctacatg agtttctttt cccacacaaa aaaataaagg
      121 cataatttta cctacactac ctatatataa t
//
LOCUS       M04260:30:000000         151 bp    DNA     linear   UNA 22-SEP-2016
DEFINITION  M04260:30:000000000-D0UL6:1:1102:26930:10428 2:N:0:142.
ACCESSION   geneious|urn:local:.:f-67xmf44:627
VERSION     geneious|urn:local:.:f-67xmf44:627
KEYWORDS    .
SOURCE      
  ORGANISM  
            .
FEATURES             Location/Qualifiers
ORIGIN      
        1 attatatatc ggtcgtgtag gtaaaattat gcctttattt ttttgtgtgg gaaaagaaac
       61 tcatgtaggg gaatctttaa gaggattgaa tccaaatttg ctagtttcag agataaacaa
      121 attaatggaa tgtaatccag atctctcaga t
//
LOCUS       M04260:30:000000         151 bp    DNA     linear   UNA 22-SEP-2016
DEFINITION  M04260:30:000000000-D0UL6:1:1101:15321:27541 1:N:0:142.
ACCESSION   geneious|urn:local:.:f-67xmf44:628
VERSION     geneious|urn:local:.:f-67xmf44:628
KEYWORDS    .
SOURCE      
  ORGANISM  
            .
FEATURES             Location/Qualifiers
ORIGIN      
        1 gattatatat aggtagtgta ggtaaaatta tgcctttatt tttttgtgtg ggaaaagaaa
       61 ctcatgtagg ggaatcttta agaggattga atccaaattt gctagtttca gagataaaca
      121 aattaatgga atgtaatcca gatctctcag a
//
LOCUS       M04260:30:000000         151 bp    DNA     linear   UNA 22-SEP-2016
DEFINITION  M04260:30:000000000-D0UL6:1:1102:7963:19602 1:N:0:142.
ACCESSION   geneious|urn:local:.:f-67xmf44:629
VERSION     geneious|urn:local:.:f-67xmf44:629
KEYWORDS    .
SOURCE      
  ORGANISM  
            .
FEATURES             Location/Qualifiers
ORIGIN      
        1 gattatatat aggtagtgta ggtaaaatta tgcctttatt tttttgtgtg ggaaaagaaa
       61 ctcatgtagg ggaatcttta agaggattga atccaaattt gctagtttca gagataaaca
      121 aattaatgga atgtaatcca gatctctcag a
//
LOCUS       M04260:30:000000         151 bp    DNA     linear   UNA 22-SEP-2016
DEFINITION  M04260:30:000000000-D0UL6:1:1101:22028:10671 1:N:0:142.
ACCESSION   geneious|urn:local:.:f-67xmf44:630
VERSION     geneious|urn:local:.:f-67xmf44:630
KEYWORDS    .
SOURCE      
  ORGANISM  
            .
FEATURES             Location/Qualifiers
ORIGIN      
        1 gattatatat aggtagtgta ggtaaaatta tgcctttatt tttttgtgtg ggaaaagaaa
       61 ctcatgtagg ggaatcttta agaggattga atccaaattt gctagtttca gagataaaca
      121 aattaatgga atgtaatcca gatctctcag a
//
LOCUS       M04260:30:000000         151 bp    DNA     linear   UNA 22-SEP-2016
DEFINITION  M04260:30:000000000-D0UL6:1:1102:16767:17555 1:N:0:142.
ACCESSION   geneious|urn:local:.:f-67xmf44:631
VERSION     geneious|urn:local:.:f-67xmf44:631
KEYWORDS    .
SOURCE      
  ORGANISM  
            .
FEATURES             Location/Qualifiers
ORIGIN      
        1 gattatatat aggtagtgta ggtaaaatta tgcctttatt tttttgtgtg ggaaaagaaa
       61 ctcatgtagg ggaatcttta agaggattga atccaaattt gctagtttca gagataaaca
      121 aattaatgga atgtaatcca gatctctcag a
//
LOCUS       M04260:30:000000         151 bp    DNA     linear   UNA 22-SEP-2016
DEFINITION  M04260:30:000000000-D0UL6:1:1101:12612:5465 1:N:0:142.
ACCESSION   geneious|urn:local:.:f-67xmf44:632
VERSION     geneious|urn:local:.:f-67xmf44:632
KEYWORDS    .
SOURCE      
  ORGANISM  
            .
FEATURES             Location/Qualifiers
ORIGIN      
        1 gattatatat aggtagtgta ggtaaaatta tgcctttatt tttttgtgtg ggaaaagaaa
       61 ctcatgtagg ggaatcttta agaggattga atccaaattt gctagtttca gagataaaca
      121 aattaatgga atgtaatcca gatctctcag a
//
LOCUS       M04260:30:000000         151 bp    DNA     linear   UNA 22-SEP-2016
DEFINITION  M04260:30:000000000-D0UL6:1:1101:20412:24874 1:N:0:142.
ACCESSION   geneious|urn:local:.:f-67xmf44:633
VERSION     geneious|urn:local:.:f-67xmf44:633
KEYWORDS    .
SOURCE      
  ORGANISM  
            .
FEATURES             Location/Qualifiers
ORIGIN      
        1 gattatatat aggtagtgta ggtaaaatta tgcctttatt tttttgtgtg ggaaaagaaa
       61 ctcatgtagg ggaatcttta agaggattga atccaaattt gctagtttca gagataaaca
      121 aattaatgga atgtaatcca gatctctcag a
//
LOCUS       M04260:30:000000         146 bp    DNA     linear   UNA 22-SEP-2016
DEFINITION  M04260:30:000000000-D0UL6:1:1101:8901:7497 2:N:0:142.
ACCESSION   geneious|urn:local:.:f-67xmf44:634
VERSION     geneious|urn:local:.:f-67xmf44:634
KEYWORDS    .
SOURCE      
  ORGANISM  
            .
FEATURES             Location/Qualifiers
ORIGIN      
        1 ctgagagatc tggattacat tccattaatt tgtttatctc tgaaactagc aaatttggat
       61 tcaatcctct taaagattcc cctacatgag tttcttttcc cacacaaaaa aataaaggca
      121 taattttacc tacactacct atatat
//
LOCUS       M04260:30:000000         146 bp    DNA     linear   UNA 22-SEP-2016
DEFINITION  M04260:30:000000000-D0UL6:1:1101:8901:7497 1:N:0:142.
ACCESSION   geneious|urn:local:.:f-67xmf44:635
VERSION     geneious|urn:local:.:f-67xmf44:635
KEYWORDS    .
SOURCE      
  ORGANISM  
            .
FEATURES             Location/Qualifiers
ORIGIN      
        1 atatataggt agtgtaggta aaattatgcc tttatttttt tgtgtgggaa aagaaactca
       61 tgtaggggaa tctttaagag gattgaatcc aaatttgcta gtttcagaga taaacaaatt
      121 aatggaatgt aatccagatc tctcag
//
LOCUS       M04260:30:000000         149 bp    DNA     linear   UNA 22-SEP-2016
DEFINITION  M04260:30:000000000-D0UL6:1:1102:17511:12884 2:N:0:142.
ACCESSION   geneious|urn:local:.:f-67xmf44:636
VERSION     geneious|urn:local:.:f-67xmf44:636
KEYWORDS    .
SOURCE      
  ORGANISM  
            .
FEATURES             Location/Qualifiers
ORIGIN      
        1 ctgagagatc tggattacat tccattaatt tgtttatctc tgaaactagc aaatttggat
       61 tcaatcctct taaagattcc cctacatgag tttcttttcc cacacaaaaa aataaaggca
      121 taattttacc tacactacct atatataat
//
LOCUS       M04260:30:000000         151 bp    DNA     linear   UNA 22-SEP-2016
DEFINITION  M04260:30:000000000-D0UL6:1:1102:17709:5276 2:N:0:142.
ACCESSION   geneious|urn:local:.:f-67xmf44:637
VERSION     geneious|urn:local:.:f-67xmf44:637
KEYWORDS    .
SOURCE      
  ORGANISM  
            .
FEATURES             Location/Qualifiers
ORIGIN      
        1 agattatata taggtagtgt aggtaaaatt atgcctttat ttttttgtgt gggaaaagaa
       61 actcatgtag gggaatcttt aagaggattg aatccaaatt tgctagtttc agagataaac
      121 aaattaatgg aatgtaatcc agatctctca g
//
LOCUS       M04260:30:000000         151 bp    DNA     linear   UNA 22-SEP-2016
DEFINITION  M04260:30:000000000-D0UL6:1:1101:27902:16749 1:N:0:142.
ACCESSION   geneious|urn:local:.:f-67xmf44:638
VERSION     geneious|urn:local:.:f-67xmf44:638
KEYWORDS    .
SOURCE      
  ORGANISM  
            .
FEATURES             Location/Qualifiers
ORIGIN      
        1 agattatata taggtagtgt aggtaaaatt atgcctttat ttttttgtgt gggaaaagaa
       61 actcatgtag gggaatcttt aagaggattg aatccaaatt tgctagtttc agagataaac
      121 aaattaatgg aatgtaatcc agatctctca g
//
LOCUS       M04260:30:000000         151 bp    DNA     linear   UNA 22-SEP-2016
DEFINITION  M04260:30:000000000-D0UL6:1:1101:3010:11536 2:N:0:142.
ACCESSION   geneious|urn:local:.:f-67xmf44:639
VERSION     geneious|urn:local:.:f-67xmf44:639
KEYWORDS    .
SOURCE      
  ORGANISM  
            .
FEATURES             Location/Qualifiers
ORIGIN      
        1 agattatata taggtagtgt aggtaaaatt atgcctttat ttttttgtgt gggaaaagaa
       61 actcatgtag gggaatcttt aagaggattg aatccaaatt tgctagtttc agagataaac
      121 aaattaatgg aatgtaatcc agatctctca g
//
LOCUS       M04260:30:000000         151 bp    DNA     linear   UNA 22-SEP-2016
DEFINITION  M04260:30:000000000-D0UL6:1:1101:3317:11059 1:N:0:142.
ACCESSION   geneious|urn:local:.:f-67xmf44:640
VERSION     geneious|urn:local:.:f-67xmf44:640
KEYWORDS    .
SOURCE      
  ORGANISM  
            .
FEATURES             Location/Qualifiers
ORIGIN      
        1 agattatata taggtagtgt aggtaaaatt atgcctttat ttttttgtgt gggaaaagaa
       61 actcatgtag gggaatcttt aagaggattg aatccaaatt tgctagtttc agagataaac
      121 aaattaatgg aatgtaatcc agatctctca g
//
LOCUS       M04260:30:000000          80 bp    DNA     linear   UNA 22-SEP-2016
DEFINITION  M04260:30:000000000-D0UL6:1:1102:23314:14766 1:N:0:142.
ACCESSION   geneious|urn:local:.:f-67xmf44:641
VERSION     geneious|urn:local:.:f-67xmf44:641
KEYWORDS    .
SOURCE      
  ORGANISM  
            .
FEATURES             Location/Qualifiers
ORIGIN      
        1 ggggaatctt taagaggatt gaatccaaat ttgctagttt cagagataaa caaattaatg
       61 gaatgtaatc cagatctctc
//
LOCUS       M04260:30:000000          80 bp    DNA     linear   UNA 22-SEP-2016
DEFINITION  M04260:30:000000000-D0UL6:1:1102:23314:14766 2:N:0:142.
ACCESSION   geneious|urn:local:.:f-67xmf44:642
VERSION     geneious|urn:local:.:f-67xmf44:642
KEYWORDS    .
SOURCE      
  ORGANISM  
            .
FEATURES             Location/Qualifiers
ORIGIN      
        1 gagagatctg gattacattc cattaatttg tttatctctg aaactagcaa atttggattc
       61 aatcctctta aagattcccc
//
LOCUS       M04260:30:000000         150 bp    DNA     linear   UNA 22-SEP-2016
DEFINITION  M04260:30:000000000-D0UL6:1:1102:25276:16619 2:N:0:142.
ACCESSION   geneious|urn:local:.:f-67xmf44:643
VERSION     geneious|urn:local:.:f-67xmf44:643
KEYWORDS    .
SOURCE      
  ORGANISM  
            .
FEATURES             Location/Qualifiers
ORIGIN      
        1 agagattata tataggtagt gtaggtaaaa ttatgccttt atttttttgt gtgggaaaag
       61 aaactcatgt aggggaatct ttaagaggat tgaatccaaa tttgctagtt tcagagataa
      121 acaaattaat ggaatgtaat ccagatctct
//
LOCUS       M04260:30:000000         130 bp    DNA     linear   UNA 22-SEP-2016
DEFINITION  M04260:30:000000000-D0UL6:1:1102:8045:9018 1:N:0:142.
ACCESSION   geneious|urn:local:.:f-67xmf44:644
VERSION     geneious|urn:local:.:f-67xmf44:644
KEYWORDS    .
SOURCE      
  ORGANISM  
            .
FEATURES             Location/Qualifiers
ORIGIN      
        1 gatctggatt acattccatt aatttgttta tctctgaaac tagcaaattt ggattcaatc
       61 ctcttaaaga ttcccctaca tgagtttctt ttcccacaca aaaaaataaa ggcataattt
      121 tacctacact
//
LOCUS       M04260:30:000000         130 bp    DNA     linear   UNA 22-SEP-2016
DEFINITION  M04260:30:000000000-D0UL6:1:1102:8045:9018 2:N:0:142.
ACCESSION   geneious|urn:local:.:f-67xmf44:645
VERSION     geneious|urn:local:.:f-67xmf44:645
KEYWORDS    .
SOURCE      
  ORGANISM  
            .
FEATURES             Location/Qualifiers
ORIGIN      
        1 agtgtaggta aaattatgcc tttatttttt tgtgtgggaa aagaaactca tgtaggggaa
       61 tctttaagag gattgaatcc aaatttgcta gtttcagaga taaacaaatt aatggaatgt
      121 aatccagatc
//
LOCUS       M04260:30:000000         143 bp    DNA     linear   UNA 22-SEP-2016
DEFINITION  M04260:30:000000000-D0UL6:1:1102:25477:22778 2:N:0:142.
ACCESSION   geneious|urn:local:.:f-67xmf44:646
VERSION     geneious|urn:local:.:f-67xmf44:646
KEYWORDS    .
SOURCE      
  ORGANISM  
            .
FEATURES             Location/Qualifiers
ORIGIN      
        1 attatatata ggtagtgtag gtaaaattat gcctttattt ttttgtgtgg gaaaagaaac
       61 tcatgtaggg gaatctttaa gaggattgaa tccaaatttg ctagtttcag agataaacaa
      121 attaatggaa tgtaatccag atc
//
LOCUS       M04260:30:000000         143 bp    DNA     linear   UNA 22-SEP-2016
DEFINITION  M04260:30:000000000-D0UL6:1:1102:25477:22778 1:N:0:142.
ACCESSION   geneious|urn:local:.:f-67xmf44:647
VERSION     geneious|urn:local:.:f-67xmf44:647
KEYWORDS    .
SOURCE      
  ORGANISM  
            .
FEATURES             Location/Qualifiers
ORIGIN      
        1 gatctggatt acattccatt aatttgttta tctctgaaac tagcaaattt ggattcaatc
       61 ctcttaaaga ttcccctaca tgagtttctt ttcccacaca aaaaaataaa ggcataattt
      121 tacctacact acctatatat aat
//
LOCUS       M04260:30:000000         150 bp    DNA     linear   UNA 22-SEP-2016
DEFINITION  M04260:30:000000000-D0UL6:1:1102:18869:13160 2:N:0:142.
ACCESSION   geneious|urn:local:.:f-67xmf44:648
VERSION     geneious|urn:local:.:f-67xmf44:648
KEYWORDS    .
SOURCE      
  ORGANISM  
            .
FEATURES             Location/Qualifiers
ORIGIN      
        1 gatctggatt acattccatt aatttgttta tctctgaaac tagcaaattt ggattcaatc
       61 ctcttaaaga ttcccctaca tgagtttctt ttcccacaca aaaaaataaa ggcataattt
      121 tacctacact acctatatat aatctcttgc
//
LOCUS       M04260:30:000000         150 bp    DNA     linear   UNA 22-SEP-2016
DEFINITION  M04260:30:000000000-D0UL6:1:1102:18993:13072 1:N:0:142.
ACCESSION   geneious|urn:local:.:f-67xmf44:649
VERSION     geneious|urn:local:.:f-67xmf44:649
KEYWORDS    .
SOURCE      
  ORGANISM  
            .
FEATURES             Location/Qualifiers
ORIGIN      
        1 gatctggatt acattccatt aatttgttta tctctgaaac tagcaaattt ggattcaatc
       61 ctcttaaaga ttcccctaca tgagtttctt ttcccacaca aaaaaataaa ggcataattt
      121 tacctacact acctatatat aatctcttgc
//
LOCUS       M04260:30:000000         133 bp    DNA     linear   UNA 22-SEP-2016
DEFINITION  M04260:30:000000000-D0UL6:1:1102:14122:14792 1:N:0:142.
ACCESSION   geneious|urn:local:.:f-67xmf44:650
VERSION     geneious|urn:local:.:f-67xmf44:650
KEYWORDS    .
SOURCE      
  ORGANISM  
            .
FEATURES             Location/Qualifiers
ORIGIN      
        1 aggtagtgta ggtaaaatta tgcctttatt tttttgtgtg ggaaaagaaa ctcatgtagg
       61 ggaatcttta agaggattga atccaaattt gctagtttca gagataaaca aattaatgga
      121 atgtaatcca gat
//
LOCUS       M04260:30:000000         133 bp    DNA     linear   UNA 22-SEP-2016
DEFINITION  M04260:30:000000000-D0UL6:1:1102:14122:14792 2:N:0:142.
ACCESSION   geneious|urn:local:.:f-67xmf44:651
VERSION     geneious|urn:local:.:f-67xmf44:651
KEYWORDS    .
SOURCE      
  ORGANISM  
            .
FEATURES             Location/Qualifiers
ORIGIN      
        1 atctggatta cattccatta atttgtttat ctctgaaact agcaaatttg gattcaatcc
       61 tcttaaagat tcccctacat gagtttcttt tcccacacaa aaaaataaag gcataatttt
      121 acctacacta cct
//
LOCUS       M04260:30:000000         151 bp    DNA     linear   UNA 22-SEP-2016
DEFINITION  M04260:30:000000000-D0UL6:1:1102:10179:14731 2:N:0:142.
ACCESSION   geneious|urn:local:.:f-67xmf44:652
VERSION     geneious|urn:local:.:f-67xmf44:652
KEYWORDS    .
SOURCE      
  ORGANISM  
            .
FEATURES             Location/Qualifiers
ORIGIN      
        1 tctggattac attccattaa tttgtttatc tctgaaacta gcaaatttgg attcaatcct
       61 cttaaagatt cccctacatg agtttctttt cccacacaaa aaaataaagg cataatttta
      121 cctacactac ctatatataa tctcttgcct t
//
LOCUS       M04260:30:000000         132 bp    DNA     linear   UNA 22-SEP-2016
DEFINITION  M04260:30:000000000-D0UL6:1:1102:7891:20603 2:N:0:142.
ACCESSION   geneious|urn:local:.:f-67xmf44:653
VERSION     geneious|urn:local:.:f-67xmf44:653
KEYWORDS    .
SOURCE      
  ORGANISM  
            .
FEATURES             Location/Qualifiers
ORIGIN      
        1 taggtagtgt aggtaaaatt atgcctttat ttttttgtgt gggaaaagaa actcatgtag
       61 gggaatcttt aagaggattg aatccaaatt tgctagtttc agagataaac aaattaatgg
      121 aatgtaatcc ag
//
LOCUS       M04260:30:000000         132 bp    DNA     linear   UNA 22-SEP-2016
DEFINITION  M04260:30:000000000-D0UL6:1:1102:7891:20603 1:N:0:142.
ACCESSION   geneious|urn:local:.:f-67xmf44:654
VERSION     geneious|urn:local:.:f-67xmf44:654
KEYWORDS    .
SOURCE      
  ORGANISM  
            .
FEATURES             Location/Qualifiers
ORIGIN      
        1 ctggattaca ttccattaat ttgtttatct ctgaaactag caaatttgga ttcaatcctc
       61 ttaaagattc ccctacatga gtttcttttc ccacacaaaa aaataaaggc ataattttac
      121 ctacactacc ta
//
LOCUS       M04260:30:000000         137 bp    DNA     linear   UNA 22-SEP-2016
DEFINITION  M04260:30:000000000-D0UL6:1:1101:27440:13287 1:N:0:142.
ACCESSION   geneious|urn:local:.:f-67xmf44:655
VERSION     geneious|urn:local:.:f-67xmf44:655
KEYWORDS    .
SOURCE      
  ORGANISM  
            .
FEATURES             Location/Qualifiers
ORIGIN      
        1 atatataggt agtgtaggta aaattatgcc tttatttttt tgtgtgggaa aagaaactca
       61 tgtaggggaa tctttaagag gattgaatcc aaatttgcta gtttcagaga taaacaaatt
      121 aatggaatgt aatccag
//
LOCUS       M04260:30:000000         137 bp    DNA     linear   UNA 22-SEP-2016
DEFINITION  M04260:30:000000000-D0UL6:1:1101:7097:8467 1:N:0:142.
ACCESSION   geneious|urn:local:.:f-67xmf44:656
VERSION     geneious|urn:local:.:f-67xmf44:656
KEYWORDS    .
SOURCE      
  ORGANISM  
            .
FEATURES             Location/Qualifiers
ORIGIN      
        1 ctggattaca ttccattaat ttgtttatct ctgaaactag caaatttgga ttcaatcctc
       61 ttaaagattc ccctacatga gtttcttttc ccacacaaaa aaataaaggc ataattttac
      121 ctacactacc tatatat
//
LOCUS       M04260:30:000000         137 bp    DNA     linear   UNA 22-SEP-2016
DEFINITION  M04260:30:000000000-D0UL6:1:1101:7097:8467 2:N:0:142.
ACCESSION   geneious|urn:local:.:f-67xmf44:657
VERSION     geneious|urn:local:.:f-67xmf44:657
KEYWORDS    .
SOURCE      
  ORGANISM  
            .
FEATURES             Location/Qualifiers
ORIGIN      
        1 atatataggt agtgtaggta aaattatgcc tttatttttt tgtgtgggaa aagaaactca
       61 tgtaggggaa tctttaagag gattgaatcc aaatttgcta gtttcagaga taaacaaatt
      121 aatggaatgt aatccag
//
LOCUS       M04260:30:000000         137 bp    DNA     linear   UNA 22-SEP-2016
DEFINITION  M04260:30:000000000-D0UL6:1:1101:27440:13287 2:N:0:142.
ACCESSION   geneious|urn:local:.:f-67xmf44:658
VERSION     geneious|urn:local:.:f-67xmf44:658
KEYWORDS    .
SOURCE      
  ORGANISM  
            .
FEATURES             Location/Qualifiers
ORIGIN      
        1 ctggattaca ttccattaat ttgtttatct ctgaaactag caaatttgga ttcaatcctc
       61 ttaaagattc ccctacatga gtttcttttc ccacacaaaa aaataaaggc ataattttac
      121 ctacactacc tatatat
//
LOCUS       M04260:30:000000         150 bp    DNA     linear   UNA 22-SEP-2016
DEFINITION  M04260:30:000000000-D0UL6:1:1102:8654:14000 2:N:0:142.
ACCESSION   geneious|urn:local:.:f-67xmf44:659
VERSION     geneious|urn:local:.:f-67xmf44:659
KEYWORDS    .
SOURCE      
  ORGANISM  
            .
FEATURES             Location/Qualifiers
ORIGIN      
        1 ctggattaca ttccattaat ttgtttatct ctgaaactag caaatttgga ttcaatcctc
       61 ttaaagattc ccctacatga gtttcttttc ccacacaaaa aaataaaggc ataattttac
      121 ctacactacc tatatataat ctcttgcctt
//
LOCUS       M04260:30:000000         106 bp    DNA     linear   UNA 22-SEP-2016
DEFINITION  M04260:30:000000000-D0UL6:1:1101:27616:9463 1:N:0:142.
ACCESSION   geneious|urn:local:.:f-67xmf44:660
VERSION     geneious|urn:local:.:f-67xmf44:660
KEYWORDS    .
SOURCE      
  ORGANISM  
            .
FEATURES             Location/Qualifiers
ORIGIN      
        1 ggattacatt ccattaattt gtttatctct gaaactagca aatttggatt caatcctctt
       61 aaagattccc ctacatgagt ttcttttccc acacaaaaaa ataaag
//
LOCUS       M04260:30:000000         106 bp    DNA     linear   UNA 22-SEP-2016
DEFINITION  M04260:30:000000000-D0UL6:1:1101:27616:9463 2:N:0:142.
ACCESSION   geneious|urn:local:.:f-67xmf44:661
VERSION     geneious|urn:local:.:f-67xmf44:661
KEYWORDS    .
SOURCE      
  ORGANISM  
            .
FEATURES             Location/Qualifiers
ORIGIN      
        1 ctttattttt ttgtgtggga aaagaaactc atgtagggga atctttaaga ggattgaatc
       61 caaatttgct agtttcagag ataaacaaat taatggaatg taatcc
//
LOCUS       M04260:30:000000         120 bp    DNA     linear   UNA 22-SEP-2016
DEFINITION  M04260:30:000000000-D0UL6:1:1102:8277:18648 2:N:0:142.
ACCESSION   geneious|urn:local:.:f-67xmf44:662
VERSION     geneious|urn:local:.:f-67xmf44:662
KEYWORDS    .
SOURCE      
  ORGANISM  
            .
FEATURES             Location/Qualifiers
ORIGIN      
        1 ggattacatt ccattaattt gtttatctct gaaactagca aatttggatt caatcctctt
       61 aaagattccc ctacattagt ttcttttccc acacaaaaaa ataaaggcat aattttacct
//
LOCUS       M04260:30:000000         120 bp    DNA     linear   UNA 22-SEP-2016
DEFINITION  M04260:30:000000000-D0UL6:1:1102:8277:18648 1:N:0:142.
ACCESSION   geneious|urn:local:.:f-67xmf44:663
VERSION     geneious|urn:local:.:f-67xmf44:663
KEYWORDS    .
SOURCE      
  ORGANISM  
            .
FEATURES             Location/Qualifiers
ORIGIN      
        1 aggtaaaatt atgcctttat ttttttgtgt gggaaaagaa actaatgtag gggaatcttt
       61 aagaggattg aatccaaatt tgctagtttc agagataaac aaattaatgg aatgtaatcc
//
LOCUS       M04260:30:000000         124 bp    DNA     linear   UNA 22-SEP-2016
DEFINITION  M04260:30:000000000-D0UL6:1:1101:15141:12297 1:N:0:142.
ACCESSION   geneious|urn:local:.:f-67xmf44:664
VERSION     geneious|urn:local:.:f-67xmf44:664
KEYWORDS    .
SOURCE      
  ORGANISM  
            .
FEATURES             Location/Qualifiers
ORIGIN      
        1 ggattacatt ccattaattt gtttatctct gaaactagca aatttggatt caatcctctt
       61 aaagattccc ctacatgagt ttcttttccc acacaaaaaa ataaaggcat aattttacct
      121 acac
//
LOCUS       M04260:30:000000         124 bp    DNA     linear   UNA 22-SEP-2016
DEFINITION  M04260:30:000000000-D0UL6:1:1101:15141:12297 2:N:0:142.
ACCESSION   geneious|urn:local:.:f-67xmf44:665
VERSION     geneious|urn:local:.:f-67xmf44:665
KEYWORDS    .
SOURCE      
  ORGANISM  
            .
FEATURES             Location/Qualifiers
ORIGIN      
        1 gtgtaggtaa aattatgcct ttattttttt gtgtgggaaa agaaactcat gtaggggaat
       61 ctttaagagg attgaatcca aatttgctag tttcagagat aaacaaatta atggaatgta
      121 atcc
//
LOCUS       M04260:30:000000         132 bp    DNA     linear   UNA 22-SEP-2016
DEFINITION  M04260:30:000000000-D0UL6:1:1101:12896:24135 1:N:0:142.
ACCESSION   geneious|urn:local:.:f-67xmf44:666
VERSION     geneious|urn:local:.:f-67xmf44:666
KEYWORDS    .
SOURCE      
  ORGANISM  
            .
FEATURES             Location/Qualifiers
ORIGIN      
        1 ggattacatt ccattaattt gtttatctct gaaactagca aatttggatt caatcctctt
       61 aaagattccc ctacatgagt ttcttttccc acacaaaaaa ataaaggcat aattttacct
      121 acactaccta ta
//
LOCUS       M04260:30:000000         132 bp    DNA     linear   UNA 22-SEP-2016
DEFINITION  M04260:30:000000000-D0UL6:1:1101:12896:24135 2:N:0:142.
ACCESSION   geneious|urn:local:.:f-67xmf44:667
VERSION     geneious|urn:local:.:f-67xmf44:667
KEYWORDS    .
SOURCE      
  ORGANISM  
            .
FEATURES             Location/Qualifiers
ORIGIN      
        1 tataggtagt gtaggtaaaa ttatgccttt atttttttgt gtgggaaaag aaactcatgt
       61 aggggaatct ttaagaggat tgaatccaaa tttgctagtt tcagagataa acaaattaat
      121 ggaatgtaat cc
//
LOCUS       M04260:30:000000         134 bp    DNA     linear   UNA 22-SEP-2016
DEFINITION  M04260:30:000000000-D0UL6:1:1102:7926:10008 2:N:0:142.
ACCESSION   geneious|urn:local:.:f-67xmf44:668
VERSION     geneious|urn:local:.:f-67xmf44:668
KEYWORDS    .
SOURCE      
  ORGANISM  
            .
FEATURES             Location/Qualifiers
ORIGIN      
        1 ggattacatt ccattaattt gtttatctct gaaactagca aatttggatt caatcctctt
       61 aaagattccc ctacatgagt ttcttttccc acacaaaaaa ataaaggcat aattttacct
      121 acactaccta tata
//
LOCUS       M04260:30:000000         134 bp    DNA     linear   UNA 22-SEP-2016
DEFINITION  M04260:30:000000000-D0UL6:1:1102:7926:10008 1:N:0:142.
ACCESSION   geneious|urn:local:.:f-67xmf44:669
VERSION     geneious|urn:local:.:f-67xmf44:669
KEYWORDS    .
SOURCE      
  ORGANISM  
            .
FEATURES             Location/Qualifiers
ORIGIN      
        1 tatataggta gtgtaggtaa aattatgcct ttattttttt gtgtgggaaa agaaactcat
       61 gtaggggaat ctttaagagg attgaatcca aatttgctag tttcagagat aaacaaatta
      121 atggaatgta atcc
//
LOCUS       M04260:30:000000         134 bp    DNA     linear   UNA 22-SEP-2016
DEFINITION  M04260:30:000000000-D0UL6:1:1102:17574:3158 2:N:0:142.
ACCESSION   geneious|urn:local:.:f-67xmf44:670
VERSION     geneious|urn:local:.:f-67xmf44:670
KEYWORDS    .
SOURCE      
  ORGANISM  
            .
FEATURES             Location/Qualifiers
ORIGIN      
        1 ggattacatt ccattaattt gtttatctct gaaactagca aatttggatt caatcctctt
       61 aaagattccc ctacatgagt ttcttttccc acacaaaaaa ataaaggcat aattttacct
      121 acactaccta tata
//
LOCUS       M04260:30:000000         134 bp    DNA     linear   UNA 22-SEP-2016
DEFINITION  M04260:30:000000000-D0UL6:1:1101:11297:16771 2:N:0:142.
ACCESSION   geneious|urn:local:.:f-67xmf44:671
VERSION     geneious|urn:local:.:f-67xmf44:671
KEYWORDS    .
SOURCE      
  ORGANISM  
            .
FEATURES             Location/Qualifiers
ORIGIN      
        1 tatataggta gtgtaggtaa aattatgcct ttattttttt gtgtgggaaa agaaactcat
       61 gtaggggaat ctttaagagg attgaatcca aatttgctag tttcagagat aaacaaatta
      121 atggaatgta atcc
//
LOCUS       M04260:30:000000         134 bp    DNA     linear   UNA 22-SEP-2016
DEFINITION  M04260:30:000000000-D0UL6:1:1101:11297:16771 1:N:0:142.
ACCESSION   geneious|urn:local:.:f-67xmf44:672
VERSION     geneious|urn:local:.:f-67xmf44:672
KEYWORDS    .
SOURCE      
  ORGANISM  
            .
FEATURES             Location/Qualifiers
ORIGIN      
        1 ggattacatt ccattaattt gtttatctct gaaactagca aatttggatt caatcctctt
       61 aaagattccc ctacatgagt ttcttttccc acacaaaaaa ataaaggcat aattttacct
      121 acactaccta tata
//
LOCUS       M04260:30:000000         134 bp    DNA     linear   UNA 22-SEP-2016
DEFINITION  M04260:30:000000000-D0UL6:1:1102:17574:3158 1:N:0:142.
ACCESSION   geneious|urn:local:.:f-67xmf44:673
VERSION     geneious|urn:local:.:f-67xmf44:673
KEYWORDS    .
SOURCE      
  ORGANISM  
            .
FEATURES             Location/Qualifiers
ORIGIN      
        1 tatataggta gtgtaggtaa aattatgcct ttattttttt gtgtgggaaa agaaactcat
       61 gtaggggaat ctttaagagg attgaatcca aatttgctag tttcagagat aaacaaatta
      121 atggaatgta atcc
//
LOCUS       M04260:30:000000         135 bp    DNA     linear   UNA 22-SEP-2016
DEFINITION  M04260:30:000000000-D0UL6:1:1101:22359:11504 2:N:0:142.
ACCESSION   geneious|urn:local:.:f-67xmf44:674
VERSION     geneious|urn:local:.:f-67xmf44:674
KEYWORDS    .
SOURCE      
  ORGANISM  
            .
FEATURES             Location/Qualifiers
ORIGIN      
        1 ggattacatt ccattaattt gtttatctct gaaactagca aatttggatt caatcctctt
       61 aaagattccc ctacatgagt ttcttttccc acacaaaaaa ataaaggcat aattttacct
      121 acactaccta tatat
//
LOCUS       M04260:30:000000         135 bp    DNA     linear   UNA 22-SEP-2016
DEFINITION  M04260:30:000000000-D0UL6:1:1101:22359:11504 1:N:0:142.
ACCESSION   geneious|urn:local:.:f-67xmf44:675
VERSION     geneious|urn:local:.:f-67xmf44:675
KEYWORDS    .
SOURCE      
  ORGANISM  
            .
FEATURES             Location/Qualifiers
ORIGIN      
        1 atatataggt agtgtaggta aaattatgcc tttatttttt tgtgtgggaa aagaaactca
       61 tgtaggggaa tctttaagag gattgaatcc aaatttgcta gtttcagaga taaacaaatt
      121 aatggaatgt aatcc
//
LOCUS       M04260:30:000000         138 bp    DNA     linear   UNA 22-SEP-2016
DEFINITION  M04260:30:000000000-D0UL6:1:1101:11098:10072 2:N:0:142.
ACCESSION   geneious|urn:local:.:f-67xmf44:676
VERSION     geneious|urn:local:.:f-67xmf44:676
KEYWORDS    .
SOURCE      
  ORGANISM  
            .
FEATURES             Location/Qualifiers
ORIGIN      
        1 attatatata ggtagtgtag gtaaaattat gcctttattt ttttgtgtgg gaaaagaaac
       61 tcatgtaggg gaatctttaa gaggattgaa tccaaatttg ctagtttcag agataaacaa
      121 attaatggaa tgtaatcc
//
LOCUS       M04260:30:000000         138 bp    DNA     linear   UNA 22-SEP-2016
DEFINITION  M04260:30:000000000-D0UL6:1:1101:11098:10072 1:N:0:142.
ACCESSION   geneious|urn:local:.:f-67xmf44:677
VERSION     geneious|urn:local:.:f-67xmf44:677
KEYWORDS    .
SOURCE      
  ORGANISM  
            .
FEATURES             Location/Qualifiers
ORIGIN      
        1 ggattacatt ccattaattt gtttatctct gaaactagca aatttggatt caatcctctt
       61 aaagattccc ctacatgagt ttcttttccc acacaaaaaa ataaaggcat aattttacct
      121 acactaccta tatataat
//
LOCUS       M04260:30:000000         151 bp    DNA     linear   UNA 22-SEP-2016
DEFINITION  M04260:30:000000000-D0UL6:1:1101:22496:9756 2:N:0:142.
ACCESSION   geneious|urn:local:.:f-67xmf44:678
VERSION     geneious|urn:local:.:f-67xmf44:678
KEYWORDS    .
SOURCE      
  ORGANISM  
            .
FEATURES             Location/Qualifiers
ORIGIN      
        1 ggattacatt ccattaattt gtttatctct gaaactagca aatttggatt caatcctctt
       61 aaagattccc ctacatgagt ttcttttccc acacaaaaaa ataaaggcat aattttacct
      121 acactaccta tatataatct cttgccttct t
//
LOCUS       M04260:30:000000         151 bp    DNA     linear   UNA 22-SEP-2016
DEFINITION  M04260:30:000000000-D0UL6:1:1102:8232:22196 2:N:0:142.
ACCESSION   geneious|urn:local:.:f-67xmf44:679
VERSION     geneious|urn:local:.:f-67xmf44:679
KEYWORDS    .
SOURCE      
  ORGANISM  
            .
FEATURES             Location/Qualifiers
ORIGIN      
        1 ggattacatt ccattaattt gtttatctct gaaactagca aatttggatt caatcctctt
       61 aaagattccc ctacatgagt ttcttttccc acacaaaaaa ataaaggcat aattttacct
      121 acactaccta tatataatct cttgccttct t
//
LOCUS       M04260:30:000000         151 bp    DNA     linear   UNA 22-SEP-2016
DEFINITION  M04260:30:000000000-D0UL6:1:1101:4082:18173 1:N:0:142.
ACCESSION   geneious|urn:local:.:f-67xmf44:680
VERSION     geneious|urn:local:.:f-67xmf44:680
KEYWORDS    .
SOURCE      
  ORGANISM  
            .
FEATURES             Location/Qualifiers
ORIGIN      
        1 ggattacatt ccattaattt gtttatctct gaaactagca aatttggatt caatcctctt
       61 aaagattccc ctacatgagt ttcttttccc acacaaaaaa ataaaggcat aattttacct
      121 acactaccta tatataatct cttgccttct t
//
LOCUS       M04260:30:000000         151 bp    DNA     linear   UNA 22-SEP-2016
DEFINITION  M04260:30:000000000-D0UL6:1:1102:10290:28059 1:N:0:142.
ACCESSION   geneious|urn:local:.:f-67xmf44:681
VERSION     geneious|urn:local:.:f-67xmf44:681
KEYWORDS    .
SOURCE      
  ORGANISM  
            .
FEATURES             Location/Qualifiers
ORIGIN      
        1 ggattacatt ccattaattt gtttatctct gaaactagca aatttggatt caatcctctt
       61 aaagattccc ctacatgagt ttcttttccc acacaaaaaa ataaaggcat aattttacct
      121 acactaccta tatataatct cttgccttct t
//
LOCUS       M04260:30:000000         151 bp    DNA     linear   UNA 22-SEP-2016
DEFINITION  M04260:30:000000000-D0UL6:1:1101:18267:26191 2:N:0:142.
ACCESSION   geneious|urn:local:.:f-67xmf44:682
VERSION     geneious|urn:local:.:f-67xmf44:682
KEYWORDS    .
SOURCE      
  ORGANISM  
            .
FEATURES             Location/Qualifiers
ORIGIN      
        1 ggattacatt ccattaattt gtttatctct gaaactagca aatttggatt caatcctctt
       61 aaagattccc ctacatgagt ttcttttccc acacaaaaaa ataaaggcat aattttacct
      121 acactaccta tatataatct cttgccttct t
//
LOCUS       M04260:30:000000         131 bp    DNA     linear   UNA 22-SEP-2016
DEFINITION  M04260:30:000000000-D0UL6:1:1101:17758:27465 2:N:0:142.
ACCESSION   geneious|urn:local:.:f-67xmf44:683
VERSION     geneious|urn:local:.:f-67xmf44:683
KEYWORDS    .
SOURCE      
  ORGANISM  
            .
FEATURES             Location/Qualifiers
ORIGIN      
        1 ttacattcca ttaatttgtt tatctctgaa actagcaaat ttggattcaa tcctcttaaa
       61 gattccccta catgagtttc ttttcccaca caaaaaaata aaggcataat tttacctaca
      121 ctacctatat a
//
LOCUS       M04260:30:000000         131 bp    DNA     linear   UNA 22-SEP-2016
DEFINITION  M04260:30:000000000-D0UL6:1:1101:17758:27465 1:N:0:142.
ACCESSION   geneious|urn:local:.:f-67xmf44:684
VERSION     geneious|urn:local:.:f-67xmf44:684
KEYWORDS    .
SOURCE      
  ORGANISM  
            .
FEATURES             Location/Qualifiers
ORIGIN      
        1 tatataggta gtgtaggtaa aattatgcct ttattttttt gtgtgggaaa agaaactcat
       61 gtaggggaat ctttaagagg attgaatcca aatttgctag tttcagagat aaacaaatta
      121 atggaatgta a
//
LOCUS       M04260:30:000000         151 bp    DNA     linear   UNA 22-SEP-2016
DEFINITION  M04260:30:000000000-D0UL6:1:1101:6337:10898 1:N:0:142.
ACCESSION   geneious|urn:local:.:f-67xmf44:685
VERSION     geneious|urn:local:.:f-67xmf44:685
KEYWORDS    .
SOURCE      
  ORGANISM  
            .
FEATURES             Location/Qualifiers
ORIGIN      
        1 ttacattcca ttaatttgtt tatctctgaa actagcaaat ttggattcaa tcctcttaaa
       61 gattccccta catgagtttc ttttcccaca caaaaaaata aaggcataat tttacctaca
      121 ctacctatat ataatctctt gccttctttt t
//
LOCUS       M04260:30:000000         151 bp    DNA     linear   UNA 22-SEP-2016
DEFINITION  M04260:30:000000000-D0UL6:1:1101:9582:21856 2:N:0:142.
ACCESSION   geneious|urn:local:.:f-67xmf44:686
VERSION     geneious|urn:local:.:f-67xmf44:686
KEYWORDS    .
SOURCE      
  ORGANISM  
            .
FEATURES             Location/Qualifiers
ORIGIN      
        1 gaaaaagaag gcaagagatt atatataggt agtgtaggta aaattatgcc tttatttttt
       61 tgtgtgggaa aagaaactca tgtaggggaa tctttaagag gattgaatcc aaatttgcta
      121 gtttcagaga taaacaaatt aatggaatgt a
//
LOCUS       M04260:30:000000         119 bp    DNA     linear   UNA 22-SEP-2016
DEFINITION  M04260:30:000000000-D0UL6:1:1101:20901:10660 1:N:0:142.
ACCESSION   geneious|urn:local:.:f-67xmf44:687
VERSION     geneious|urn:local:.:f-67xmf44:687
KEYWORDS    .
SOURCE      
  ORGANISM  
            .
FEATURES             Location/Qualifiers
ORIGIN      
        1 acattccatt aatttgttta tctctgaaac tagcaaattt ggattcaatc ctcttaaaga
       61 ttcccctaca tgagtttctt ttcccacaca aaaaaataaa ggcataattt tacctacac
//
LOCUS       M04260:30:000000         119 bp    DNA     linear   UNA 22-SEP-2016
DEFINITION  M04260:30:000000000-D0UL6:1:1101:20901:10660 2:N:0:142.
ACCESSION   geneious|urn:local:.:f-67xmf44:688
VERSION     geneious|urn:local:.:f-67xmf44:688
KEYWORDS    .
SOURCE      
  ORGANISM  
            .
FEATURES             Location/Qualifiers
ORIGIN      
        1 gtgtaggtaa aattatgcct ttattttttt gtgtgggaaa agaaactcat gtaggggaat
       61 ctttaagagg attgaatcca aatttgctag tttcagagat aaacaaatta atggaatgt
//
LOCUS       M04260:30:000000         151 bp    DNA     linear   UNA 22-SEP-2016
DEFINITION  M04260:30:000000000-D0UL6:1:1101:12391:15219 1:N:0:142.
ACCESSION   geneious|urn:local:.:f-67xmf44:689
VERSION     geneious|urn:local:.:f-67xmf44:689
KEYWORDS    .
SOURCE      
  ORGANISM  
            .
FEATURES             Location/Qualifiers
ORIGIN      
        1 gagaaaaaga aggcaagaga ttatatatag gtagtgtagg taaaattatg cctttatttt
       61 tttgtgtggg aaaagaaact catgtagggg aatctttaag aggattgaat ccaaatttgc
      121 tagtttcaga gataaacaaa ttaatggaat g
//
LOCUS       M04260:30:000000         151 bp    DNA     linear   UNA 22-SEP-2016
DEFINITION  M04260:30:000000000-D0UL6:1:1102:10973:14586 2:N:0:142.
ACCESSION   geneious|urn:local:.:f-67xmf44:690
VERSION     geneious|urn:local:.:f-67xmf44:690
KEYWORDS    .
SOURCE      
  ORGANISM  
            .
FEATURES             Location/Qualifiers
ORIGIN      
        1 gagaaaaaga aggcaagaga ttatatatag gtagtgtagg taaaattatg cctttatttt
       61 tttgtgtggg aaaagaaact catgtagggg aatctttaag aggattgaat ccaaatttgc
      121 tagtttcaga gataaacaaa ttaatggaat g
//
LOCUS       M04260:30:000000         151 bp    DNA     linear   UNA 22-SEP-2016
DEFINITION  M04260:30:000000000-D0UL6:1:1102:13073:14449 1:N:0:142.
ACCESSION   geneious|urn:local:.:f-67xmf44:691
VERSION     geneious|urn:local:.:f-67xmf44:691
KEYWORDS    .
SOURCE      
  ORGANISM  
            .
FEATURES             Location/Qualifiers
ORIGIN      
        1 ggagaaaaag aaggcaagag attatatata ggtagtgtag gtaaaattat gcctttattt
       61 ttttgtgtgg gaaaagaaac tcatgtaggg gaatctttaa gaggattgaa tccaaatttg
      121 ctagtttcag agataaacaa attaatggaa t
//
LOCUS       M04260:30:000000          39 bp    DNA     linear   UNA 22-SEP-2016
DEFINITION  M04260:30:000000000-D0UL6:1:1102:27800:9199 2:N:0:142.
ACCESSION   geneious|urn:local:.:f-67xmf44:692
VERSION     geneious|urn:local:.:f-67xmf44:692
KEYWORDS    .
SOURCE      
  ORGANISM  
            .
FEATURES             Location/Qualifiers
ORIGIN      
        1 ccattaattt gtttatctct gaaactagca aatttggat
//
LOCUS       M04260:30:000000          66 bp    DNA     linear   UNA 22-SEP-2016
DEFINITION  M04260:30:000000000-D0UL6:1:1101:2316:13384 1:N:0:142.
ACCESSION   geneious|urn:local:.:f-67xmf44:693
VERSION     geneious|urn:local:.:f-67xmf44:693
KEYWORDS    .
SOURCE      
  ORGANISM  
            .
FEATURES             Location/Qualifiers
ORIGIN      
        1 ccattaattt gtttatctct gaaactagca aatttggatt caatcctctt aaagattccc
       61 ctacat
//
LOCUS       M04260:30:000000          66 bp    DNA     linear   UNA 22-SEP-2016
DEFINITION  M04260:30:000000000-D0UL6:1:1102:4826:12276 2:N:0:142.
ACCESSION   geneious|urn:local:.:f-67xmf44:694
VERSION     geneious|urn:local:.:f-67xmf44:694
KEYWORDS    .
SOURCE      
  ORGANISM  
            .
FEATURES             Location/Qualifiers
ORIGIN      
        1 atgtagggga atctttaaga ggattgaatc caaatttgct agtttcagag ataaacaaat
       61 taatgg
//
LOCUS       M04260:30:000000          66 bp    DNA     linear   UNA 22-SEP-2016
DEFINITION  M04260:30:000000000-D0UL6:1:1102:4826:12276 1:N:0:142.
ACCESSION   geneious|urn:local:.:f-67xmf44:695
VERSION     geneious|urn:local:.:f-67xmf44:695
KEYWORDS    .
SOURCE      
  ORGANISM  
            .
FEATURES             Location/Qualifiers
ORIGIN      
        1 ccattaattt gtttatctct gaaactagca aatttggatt caatcctctt aaagattccc
       61 ctacat
//
LOCUS       M04260:30:000000          66 bp    DNA     linear   UNA 22-SEP-2016
DEFINITION  M04260:30:000000000-D0UL6:1:1101:2316:13384 2:N:0:142.
ACCESSION   geneious|urn:local:.:f-67xmf44:696
VERSION     geneious|urn:local:.:f-67xmf44:696
KEYWORDS    .
SOURCE      
  ORGANISM  
            .
FEATURES             Location/Qualifiers
ORIGIN      
        1 atgtagggga atctttaaga ggattgaatc caaatttgct agtttcagag ataaacaaat
       61 taatgg
//
LOCUS       M04260:30:000000          67 bp    DNA     linear   UNA 22-SEP-2016
DEFINITION  M04260:30:000000000-D0UL6:1:1102:8614:9647 1:N:0:142.
ACCESSION   geneious|urn:local:.:f-67xmf44:697
VERSION     geneious|urn:local:.:f-67xmf44:697
KEYWORDS    .
SOURCE      
  ORGANISM  
            .
FEATURES             Location/Qualifiers
ORIGIN      
        1 catgtagggg aatctttaag aggattgaat ccaaatttgc tagtttcaga gataaacaaa
       61 ttaatgg
//
LOCUS       M04260:30:000000          67 bp    DNA     linear   UNA 22-SEP-2016
DEFINITION  M04260:30:000000000-D0UL6:1:1102:8614:9647 2:N:0:142.
ACCESSION   geneious|urn:local:.:f-67xmf44:698
VERSION     geneious|urn:local:.:f-67xmf44:698
KEYWORDS    .
SOURCE      
  ORGANISM  
            .
FEATURES             Location/Qualifiers
ORIGIN      
        1 ccattaattt gtttatctct gaaactagca aatttggatt caatcctctt aaagattccc
       61 ctacatg
//
LOCUS       M04260:30:000000         119 bp    DNA     linear   UNA 22-SEP-2016
DEFINITION  M04260:30:000000000-D0UL6:1:1101:22126:20330 1:N:0:142.
ACCESSION   geneious|urn:local:.:f-67xmf44:699
VERSION     geneious|urn:local:.:f-67xmf44:699
KEYWORDS    .
SOURCE      
  ORGANISM  
            .
FEATURES             Location/Qualifiers
ORIGIN      
        1 aggtagtgta ggtaaaatta tgcctttatt tttttgtgtg ggaaaagaaa ctcatgtagg
       61 ggaatcttta agaggattga atccaaattt gctagtttca gagataaaca aattaatgg
//
LOCUS       M04260:30:000000         119 bp    DNA     linear   UNA 22-SEP-2016
DEFINITION  M04260:30:000000000-D0UL6:1:1101:22126:20330 2:N:0:142.
ACCESSION   geneious|urn:local:.:f-67xmf44:700
VERSION     geneious|urn:local:.:f-67xmf44:700
KEYWORDS    .
SOURCE      
  ORGANISM  
            .
FEATURES             Location/Qualifiers
ORIGIN      
        1 ccattaattt gtttatctct gaaactagca aatttggatt caatcctctt aaagattccc
       61 ctacatgagt ttcttttccc acacaaaaaa ataaaggcat aattttacct acactacct
//
LOCUS       M04260:30:000000         124 bp    DNA     linear   UNA 22-SEP-2016
DEFINITION  M04260:30:000000000-D0UL6:1:1102:20955:14115 2:N:0:142.
ACCESSION   geneious|urn:local:.:f-67xmf44:701
VERSION     geneious|urn:local:.:f-67xmf44:701
KEYWORDS    .
SOURCE      
  ORGANISM  
            .
FEATURES             Location/Qualifiers
ORIGIN      
        1 tatataggta gtgtaggtaa aattatgcct ttattttttt gtgtgggaaa agaaactcat
       61 gtaggggaat ctttaagagg attgaatccg aatttgctag tttcagagat aaacaaatta
      121 atgg
//
LOCUS       M04260:30:000000         124 bp    DNA     linear   UNA 22-SEP-2016
DEFINITION  M04260:30:000000000-D0UL6:1:1102:20955:14115 1:N:0:142.
ACCESSION   geneious|urn:local:.:f-67xmf44:702
VERSION     geneious|urn:local:.:f-67xmf44:702
KEYWORDS    .
SOURCE      
  ORGANISM  
            .
FEATURES             Location/Qualifiers
ORIGIN      
        1 ccattaattt gtttatctct gaaactagca aatttggatt caatcctctt aaagattccc
       61 ctacatgagt ttcttttccc acacaaaaaa ataaaggcat aattttacct acactaccta
      121 tata
//
LOCUS       M04260:30:000000         149 bp    DNA     linear   UNA 22-SEP-2016
DEFINITION  M04260:30:000000000-D0UL6:1:1102:6492:24124 2:N:0:142.
ACCESSION   geneious|urn:local:.:f-67xmf44:703
VERSION     geneious|urn:local:.:f-67xmf44:703
KEYWORDS    .
SOURCE      
  ORGANISM  
            .
FEATURES             Location/Qualifiers
ORIGIN      
        1 ccattaattt gtttatctct gaaactagca aatttggatt caatcctctt aaagattccc
       61 ctacatgagt ttcttttccc acacaaaaaa ataaaggcat aattttacct acactaccta
      121 tatataatct cttgccttct ttttctcct
//
LOCUS       M04260:30:000000         149 bp    DNA     linear   UNA 22-SEP-2016
DEFINITION  M04260:30:000000000-D0UL6:1:1102:16192:13193 1:N:0:142.
ACCESSION   geneious|urn:local:.:f-67xmf44:704
VERSION     geneious|urn:local:.:f-67xmf44:704
KEYWORDS    .
SOURCE      
  ORGANISM  
            .
FEATURES             Location/Qualifiers
ORIGIN      
        1 ccattaattt gtttatctct gaaactagca aatttggatt caatcctctt aaagattccc
       61 ctacatgagt ttcttttccc acacaaaaaa ataaaggcat aattttacct acactaccta
      121 tatataatct cttgccttct ttttctcct
//
LOCUS       M04260:30:000000         151 bp    DNA     linear   UNA 22-SEP-2016
DEFINITION  M04260:30:000000000-D0UL6:1:1102:13661:14715 1:N:0:142.
ACCESSION   geneious|urn:local:.:f-67xmf44:705
VERSION     geneious|urn:local:.:f-67xmf44:705
KEYWORDS    .
SOURCE      
  ORGANISM  
            .
FEATURES             Location/Qualifiers
ORIGIN      
        1 aaagaggaga aaaagaaggc aagagattat atataggtag tgtaggtaaa attatgcctt
       61 tatttttttg tgtgggaaaa gaaactcatg taggggaatc tttaagagga ttgaatccaa
      121 atttgctagt ttcagagata aacaaattaa t
//
LOCUS       M04260:30:000000         151 bp    DNA     linear   UNA 22-SEP-2016
DEFINITION  M04260:30:000000000-D0UL6:1:1101:19027:21855 2:N:0:142.
ACCESSION   geneious|urn:local:.:f-67xmf44:706
VERSION     geneious|urn:local:.:f-67xmf44:706
KEYWORDS    .
SOURCE      
  ORGANISM  
            .
FEATURES             Location/Qualifiers
ORIGIN      
        1 tgaaagagga gaaaaagaag gcaagagatt atatataggt agtgtaggta aaattatgcc
       61 tttatttttt tgtgtgggaa aagaaactca tgtaggggaa tctttaagag gattgaatcc
      121 taatttgcta gtttcagaga taaacaaatt a
//
LOCUS       M04260:30:000000         151 bp    DNA     linear   UNA 22-SEP-2016
DEFINITION  M04260:30:000000000-D0UL6:1:1101:15303:24108 1:N:0:142.
ACCESSION   geneious|urn:local:.:f-67xmf44:707
VERSION     geneious|urn:local:.:f-67xmf44:707
KEYWORDS    .
SOURCE      
  ORGANISM  
            .
FEATURES             Location/Qualifiers
ORIGIN      
        1 tgaaagagga gaaaaagaag gcaagagatt atatataggt agtgtaggta aaattatgcc
       61 tttatttttt tgtgtgggaa aagaaactca tgtaggggaa tctttaagag gattgaatcc
      121 aaatttgcta gtttcagaga taaacaaatt a
//
LOCUS       M04260:30:000000          87 bp    DNA     linear   UNA 22-SEP-2016
DEFINITION  M04260:30:000000000-D0UL6:1:1101:3686:16804 1:N:0:142.
ACCESSION   geneious|urn:local:.:f-67xmf44:708
VERSION     geneious|urn:local:.:f-67xmf44:708
KEYWORDS    .
SOURCE      
  ORGANISM  
            .
FEATURES             Location/Qualifiers
ORIGIN      
        1 aatttgttta tctctgaaac tagcaaattt ggattcaatc ctcttaaaga ttcccctaca
       61 tgagtttctt ttcccacaca aaaaaat
//
LOCUS       M04260:30:000000          87 bp    DNA     linear   UNA 22-SEP-2016
DEFINITION  M04260:30:000000000-D0UL6:1:1101:3686:16804 2:N:0:142.
ACCESSION   geneious|urn:local:.:f-67xmf44:709
VERSION     geneious|urn:local:.:f-67xmf44:709
KEYWORDS    .
SOURCE      
  ORGANISM  
            .
FEATURES             Location/Qualifiers
ORIGIN      
        1 atttttttgt gtgggaaaag aaactcatgt aggggaatct ttaagaggat tgaatccaaa
       61 tttgctagtt tcagagataa acaaatt
//
LOCUS       M04260:30:000000         120 bp    DNA     linear   UNA 22-SEP-2016
DEFINITION  M04260:30:000000000-D0UL6:1:1101:12706:2289 1:N:0:142.
ACCESSION   geneious|urn:local:.:f-67xmf44:710
VERSION     geneious|urn:local:.:f-67xmf44:710
KEYWORDS    .
SOURCE      
  ORGANISM  
            .
FEATURES             Location/Qualifiers
ORIGIN      
        1 aatttgttta tctctgaaac tagcaaattt ggattcaatc ctcttaaaga ttcccctaca
       61 tgagtttctt ttcccacaca aaaaaataaa ggcataattt tacctacact acctatatat
//
LOCUS       M04260:30:000000         120 bp    DNA     linear   UNA 22-SEP-2016
DEFINITION  M04260:30:000000000-D0UL6:1:1101:12706:2289 2:N:0:142.
ACCESSION   geneious|urn:local:.:f-67xmf44:711
VERSION     geneious|urn:local:.:f-67xmf44:711
KEYWORDS    .
SOURCE      
  ORGANISM  
            .
FEATURES             Location/Qualifiers
ORIGIN      
        1 atatataggt agtgtaggta aaattatgcc tttatttttt tgtgtgggaa aagaaactca
       61 tgtaggggaa tctttaagag gattgaatcc aaatttgcta gtttcagaga taaacaaatt
//
LOCUS       M04260:30:000000         151 bp    DNA     linear   UNA 22-SEP-2016
DEFINITION  M04260:30:000000000-D0UL6:1:1102:9802:7004 2:N:0:142.
ACCESSION   geneious|urn:local:.:f-67xmf44:712
VERSION     geneious|urn:local:.:f-67xmf44:712
KEYWORDS    .
SOURCE      
  ORGANISM  
            .
FEATURES             Location/Qualifiers
ORIGIN      
        1 cctgaaagag gagaaaaaga aggcaagaga ttatatatag gtagtgtagg taaaattatg
       61 cctttatttt tttgtgtggg aaaagaaact catgtagggg aatctttaag aggattgaat
      121 ccaaatttgc tagtttcaga gataaacaaa t
//
LOCUS       M04260:30:000000         151 bp    DNA     linear   UNA 22-SEP-2016
DEFINITION  M04260:30:000000000-D0UL6:1:1101:25986:13067 1:N:0:142.
ACCESSION   geneious|urn:local:.:f-67xmf44:713
VERSION     geneious|urn:local:.:f-67xmf44:713
KEYWORDS    .
SOURCE      
  ORGANISM  
            .
FEATURES             Location/Qualifiers
ORIGIN      
        1 cctgaaagag gagaaaaaga aggcaagaga ttatatatag gtagtgtagg taaaattatg
       61 cctttatttt tttgtgtggg aaaagaaact catgtagggg aatctttaag aggattgaat
      121 ccaaatttgc tagtttcaga gataaacaaa t
//
LOCUS       M04260:30:000000         151 bp    DNA     linear   UNA 22-SEP-2016
DEFINITION  M04260:30:000000000-D0UL6:1:1101:10690:13818 2:N:0:142.
ACCESSION   geneious|urn:local:.:f-67xmf44:714
VERSION     geneious|urn:local:.:f-67xmf44:714
KEYWORDS    .
SOURCE      
  ORGANISM  
            .
FEATURES             Location/Qualifiers
ORIGIN      
        1 acctgaaaga ggagaaaaag aaggcaagag attatatata ggtagtgtag gtaaaattat
       61 gcctttattt ttttgtgtgg gaaaagaaac tcatgtaggg gaatctttaa gaggattgaa
      121 tccaaatttg ctagtttcag agataaacaa a
//
LOCUS       M04260:30:000000         151 bp    DNA     linear   UNA 22-SEP-2016
DEFINITION  M04260:30:000000000-D0UL6:1:1102:6959:10278 2:N:0:142.
ACCESSION   geneious|urn:local:.:f-67xmf44:715
VERSION     geneious|urn:local:.:f-67xmf44:715
KEYWORDS    .
SOURCE      
  ORGANISM  
            .
FEATURES             Location/Qualifiers
ORIGIN      
        1 acctgaaaga ggagaaaaag aaggcaagag attatatata ggcagtgtag gtaaaattat
       61 gcctttattt ttttgtgtgg gaaaagaaac tcatgtaggg gaatctttaa gaggattgaa
      121 tccaaatttg ctagtttcag agataaacaa a
//
LOCUS       M04260:30:000000         151 bp    DNA     linear   UNA 22-SEP-2016
DEFINITION  M04260:30:000000000-D0UL6:1:1102:17898:11428 2:N:0:142.
ACCESSION   geneious|urn:local:.:f-67xmf44:716
VERSION     geneious|urn:local:.:f-67xmf44:716
KEYWORDS    .
SOURCE      
  ORGANISM  
            .
FEATURES             Location/Qualifiers
ORIGIN      
        1 acctgaaaga ggagaaaaag aaggcaagag attatatata ggtagtgtag gtaaaattat
       61 gcctttattt ttttgtgtgg gaaaagaaac tcatgtaggg gaatctttaa gaggattgaa
      121 tccaaatttg ctagtttcag agataaacaa a
//
LOCUS       M04260:30:000000         151 bp    DNA     linear   UNA 22-SEP-2016
DEFINITION  M04260:30:000000000-D0UL6:1:1101:24888:24585 1:N:0:142.
ACCESSION   geneious|urn:local:.:f-67xmf44:717
VERSION     geneious|urn:local:.:f-67xmf44:717
KEYWORDS    .
SOURCE      
  ORGANISM  
            .
FEATURES             Location/Qualifiers
ORIGIN      
        1 atacctgaaa gaggagaaaa agaaggcaag agattatata taggtagtgt aggtaaaatt
       61 atgcctttat ttttttgtgt gggaaaagaa actcatgtag gggaatcttt aagaggattg
      121 aatccaaatt tgctagtttc agagataaac a
//
LOCUS       M04260:30:000000         151 bp    DNA     linear   UNA 22-SEP-2016
[truncated: 2,552,222 more chars]
