# Supplementary material for: Genome editing of Clostridium autoethanogenum using CRISPR/Cas9
Source: Biotechnol Biofuels. 2016 Oct 18;9:219. doi: 10.1186/s13068-016-0638-3 (PMC5069954; doi:10.1186/s13068-016-0638-3)
Supplement: Supplementary file 4 — Additional file 4. Chromatograms for 2,3-bdh; this file contains ABI chromatograms of Sanger sequence of 2,3-bdh locus from ∆2,3-bdh clone T2.1. [file 13068_2016_638_MOESM4_ESM.gb]

LOCUS       15.2__2016-02-06        1000 bp    DNA     linear   UNA 08-FEB-2016
DEFINITION  .
ACCESSION   urn.local...o-5qnr3y5
VERSION     urn.local...o-5qnr3y5
KEYWORDS    .
SOURCE      
  ORGANISM  
            .
FEATURES             Location/Qualifiers
     misc_feature    1..38
                     /note="Geneious type: trimmed"
     misc_feature    999..1000
                     /note="Geneious type: trimmed"
ORIGIN      
        1 tttacttcag atacttttta aataaggatt tgttaggagt tacaattatt tttacatgtt
       61 ttttcttttc ggtcctgtaa gtgtttcaaa tccttctttt acaaccacaa tacagctttc
      121 ataattatct ctcctttttt ataatagtat ggcaatatta aaatttacat atacctgtta
      181 atatattcac tatattttat aagcaaaagc cataccaaaa acaagaaacc tgttaaaaag
      241 acatttaaaa tcactatgtg ccattatgac acatacttag tgtcctattt tgagaatctt
      301 actcttttct ggtcattttg acacactttt tattccatac tttttcattt ttctatacat
      361 ggtagatcta ctgatattta aagattttgc agcttttaat atatttccct tacacttttt
      421 aagtgcattt tcaatgtttt ctttttctaa aacatccatt ggaagcacac taatatttac
      481 tggatcagag gagacatttt tttcataaac ttctttttct aaataatcca aaggggccat
      541 cttatcctca cttaaatagt aatccctctc tattacattt ctaagttctc taacatttcc
      601 aggccaatca taagctttaa tcttttctat gtatgctttt tccactactt tcttcttaca
      661 caaactttta gaattcaatt cttccataaa atatttaatt aaaagctcta tatcttcttt
      721 tctttcccta agtgggacag tttttatatt catcacactc aatctataat aaaggtcact
      781 tctgaaattt ttctttttaa tttcatcctt gagcaccctg tttgtagctc ctattatcct
      841 tacatttagc tgtttttcat aagttcctcc aactcttgta attttattat tatcaagaac
      901 ccttaaaagc tttgactgta tatcaagagg aagctctcct acttcatcca aaaaaatagt
      961 tcctccatct gctaattcaa actttccagg ctttccttgc
//
LOCUS       15.4__2016-02-06        1000 bp    DNA     linear   UNA 08-FEB-2016
DEFINITION  .
ACCESSION   urn.local...u-5qnr3yj
VERSION     urn.local...u-5qnr3yj
KEYWORDS    .
SOURCE      
  ORGANISM  
            .
FEATURES             Location/Qualifiers
     misc_feature    1..41
                     /note="Geneious type: trimmed"
     misc_feature    998..1000
                     /note="Geneious type: trimmed"
ORIGIN      
        1 gaaaggaaat agtgatataa tgtgcttttt aacagggtgc ttgtttttgg tatggctttt
       61 gcttataaaa tatagtgaat atattaacag gtatatgtaa attttaatat tgccatacta
      121 ttataaaaaa ggagagataa ttatgaaagc tgtattgtgg ttgtaaaaga aggatttgaa
      181 acacttacag gacctgaaaa gaaaaaacat gtaaaaataa ttgtaactcc tgacaaatcc
      241 ttattgtaaa aagtactcat agaattgatt aaaaaatgaa ttcagcaaat tatgtggttg
      301 aattcatttt ttttgttgta aattaacatt tatataaaaa taatggtata cttagatgta
      361 attgaaagtt ttcagttata ttgaggaggc caaaaatgag ctttaagaaa aatgtatacg
      421 atacaatgag ggaactaata tctgtgccaa gcatatctgg tacaaaagaa gagtgtgcgg
      481 cagcagaaaa aatatatgaa aaaattttgg aaatacctta ttttaaggac aatcctgaaa
      541 atctaggaat agagcaaatt gaagatgatc ctttaggaag aagctttgta tgggcagtag
      601 taaatggaaa tgaaaattca ccaaattcgt ttatactttc aggtcatttg gatgtagttg
      661 gagtagaaga atttggacat ttaaaatcta tggcttttga tgtagatgaa tgtactaaaa
      721 gaatctcaga attgaattta gatgaagatg ctatggagga ttttaaatca ggagattgga
      781 tatttggaag gggaactgca gacatgaagt ttggagtggc cctcaatatg gaacttttaa
      841 gagaattcag taaagagaga aactttaagg gaaacttatt acttttagta gttcctggtg
      901 aagagagtaa tttccgaagg aatgattgct gcagctccat ttcttcttaa ataaagggaa
      961 gagaggaagt acaattactg tggtatgata atatcagagc
//
